# Supplementary material for: Small-Molecule-Induced Activation of Cellular Respiration Inhibits Biofilm Formation and Triggers Metabolic Remodeling in Staphylococcus aureus
Source: mBio. 2022 Jul 19;13(4):e00845-22. doi: 10.1128/mbio.00845-22 (PMC9426486; doi:10.1128/mbio.00845-22)
Supplement: TABLE S2 [file mbio.00845-22-s0004.xlsx]

## Sheet: JBD1 vs JBD1MK7
Locus tag	Gene name	Product	Fold change (JBD1/JBD1MK7)	Log2 fold change (JBD1/JBD1MK7)	p value	-Log10 p value
SAOUHSC_00561	vraX	hypothetical protein	2.48475	1.3131	0.0480791	1.31804
SAOUHSC_02685		hypothetical protein	-2.55196	-1.3516	0.0423857	1.37278
SAOUHSC_00919		hypothetical protein	-2.60756	-1.3827	0.0381394	1.41863
SAOUHSC_00281		hypothetical protein	-2.64925	-1.40559	0.0353219	1.45196
SAOUHSC_01651	rpmG	50S ribosomal protein L33	-2.65883	-1.41079	0.0355888	1.44869
SAOUHSC_01448	norB	hypothetical protein	-2.6802	-1.42234	0.0335471	1.47435
SAOUHSC_01338		hypothetical protein	-2.68432	-1.42456	0.0332513	1.47819
SAOUHSC_01403	cspA	cold shock protein	-2.69484	-1.4302	0.0319179	1.49597
SAOUHSC_01133	eta	hypothetical protein	-2.76458	-1.46706	0.0304407	1.51655
SAOUHSC_03048		hypothetical protein	-2.82175	-1.49659	0.0313096	1.50432
SAOUHSC_02157		hypothetical protein	-2.83394	-1.50281	0.0300064	1.52279
SAOUHSC_00187	pflB	formate acetyltransferase	-3.03578	-1.60206	0.0166989	1.77731
SAOUHSC_R00016	rrfC	5S Ribosomal RNA	-3.18032	-1.66917	0.0186921	1.72834
SAOUHSC_02462		hypothetical protein	-3.22156	-1.68776	0.0299008	1.52432
SAOUHSC_01450	steT	amino acid permease	-3.22251	-1.68818	0.0122466	1.91199
SAOUHSC_01451	ilvA1	threonine dehydratase	-3.44927	-1.78629	0.00809993	2.09152
SAOUHSC_01953	epiA	gallidermin superfamily epiA protein	-3.69746	-1.88653	0.0142848	1.84512
SAOUHSC_02781		hypothetical protein	-3.96054	-1.9857	0.00337313	2.47197
SAOUHSC_T00051	trnaS	tRNA-Ser	-4.43423	-2.14868	0.019615	1.70741
SAOUHSC_01452	ald1	alanine dehydrogenase	-4.48353	-2.16463	0.00157968	2.80143
SAOUHSC_02275		hypothetical protein	-6.67791	-2.7394	0.0396963	1.40125
SAOUHSC_T00039	trnaM	tRNA-Met	-10.4871	-3.39054	0.0279694	1.55332
