# Supplementary material for: Small-Molecule-Induced Activation of Cellular Respiration Inhibits Biofilm Formation and Triggers Metabolic Remodeling in Staphylococcus aureus
Source: mBio. 2022 Jul 19;13(4):e00845-22. doi: 10.1128/mbio.00845-22 (PMC9426486; doi:10.1128/mbio.00845-22)
Supplement: TABLE S3 [file mbio.00845-22-s0006.xlsx]

## Sheet: Metabolites
ID	HMT DB				m/z	MT/RT	Relative Area
	Compound name	Pathway Label	KEGG ID	HMDB ID			Control			100uM JBD1			20uM JBD1			20uM JBD1 100uM MK-7			100uM MK-7			Control		100uM JBD1		20uM JBD1		20uM JBD1 100uM MK-7		100uM MK-7
							SC-1	SC-2	SC-3	S100T-1	S100T-2	S100T-3	S20T-1	S20T-2	S20T-3	S20TM-1	S20TM-2	S20TM-3	SM-1	SM-2	SM-3	Mean	S.D.	Mean	S.D.	Mean	S.D.	Mean	S.D.	Mean	S.D.
A_0035	Dihydroorotic acid	Dihydroorotic acid	C00337	HMDB00528	157.026	9.52828	N.D.	N.D.	N.D.	0.000294918	0.000139247	0.000134225	0.000132955	0.000267427	0.000169645	0.00022763	0.000204707	0.000159677	N.D.	N.D.	8.99729e-05	N.D.	N.A.	0.000189463	9.13608e-05	0.000190009	6.95107e-05	0.000197338	3.45704e-05	8.99729e-05	N.A.
A_0132	Glutaryl CoA_divalent	Glutaryl-CoA	C00527	HMDB01339	439.567	11.9297	N.D.	N.D.	N.D.	7.99926e-05	N.D.	6.80747e-05	0.000129489	0.000120579	9.29235e-05	0.000158721	0.000130457	0.000106524	N.D.	5.22918e-05	N.D.	N.D.	N.A.	7.40336e-05	8.42726e-06	0.00011433	1.90667e-05	0.000131901	2.61281e-05	5.22918e-05	N.A.
C_0031	Betaine aldehyde_+H2O	BTL	C00576	HMDB01252	120.103	7.55691	N.D.	N.D.	N.D.	N.D.	0.000443823	N.D.	N.D.	N.D.	0.000398048	N.D.	N.D.	N.D.	N.D.	N.D.	N.D.	N.D.	N.A.	0.000443823	N.A.	0.000398048	N.A.	N.D.	N.A.	N.D.	N.A.
C_0121	Cystine	Cystine	C00491,C01420	HMDB00192	241.032	10.9937	N.D.	N.D.	N.D.	N.D.	0.000255534	N.D.	N.D.	N.D.	0.000208435	N.D.	N.D.	N.D.	N.D.	N.D.	N.D.	N.D.	N.A.	0.000255534	N.A.	0.000208435	N.A.	N.D.	N.A.	N.D.	N.A.
C_0040	1-Aminocyclopentanecarboxylic acid	1-Aminocyclopentanecarboxylic acid	C03969	No ID	130.087	9.78886	N.D.	N.D.	N.D.	0.000863778	N.D.	N.D.	N.D.	N.D.	N.D.	N.D.	0.00112891	N.D.	0.00121951	N.D.	0.00111957	N.D.	N.A.	0.000863778	N.A.	N.D.	N.A.	0.00112891	N.A.	0.00116954	7.06697e-05
A_0005	3-Hydroxypropionic acid	b-Lactate	C01013	HMDB00700	89.0253	10.2529	N.D.	N.D.	N.D.	0.000606977	N.D.	0.000560233	N.D.	N.D.	N.D.	N.D.	N.D.	N.D.	N.D.	0.000520816	N.D.	N.D.	N.A.	0.000583605	3.30531e-05	N.D.	N.A.	N.D.	N.A.	0.000520816	N.A.
A_0106	dAMP	dAMP	C00360	HMDB00905	330.062	9.51029	0.000134113	0.000240058	0.000290269	0.00308851	0.00387249	0.00424444	0.00184033	0.00240737	0.00216035	0.00116089	0.0013617	0.00100859	0.000190416	0.000268462	0.000507182	0.00022148	7.97183e-05	0.00373515	0.000590081	0.00213602	0.000284306	0.00117706	0.000177111	0.00032202	0.000165035
A_0101	dTMP	dTMP	C00364	HMDB01227	321.051	9.62394	0.000235236	0.000392158	0.00041464	0.00439344	0.0048389	0.00457712	0.00274922	0.003672	0.00297022	0.00126379	0.00133441	0.0011359	0.000327118	0.000397324	0.000880546	0.000347344	9.77375e-05	0.00460315	0.000223867	0.00313048	0.000481815	0.0012447	0.000100625	0.000534996	0.000301307
A_0098	dUMP	dUMP	C00365	HMDB01409	307.035	10.0132	0.000113554	0.00012168	0.000520249	0.00265316	0.00321076	0.00232055	0.00249718	0.00197786	0.0022142	0.00362646	0.00520024	0.0014605	0.000213699	0.000374913	0.000540065	0.000251828	0.000232495	0.00272816	0.000449817	0.00222975	0.000260008	0.00342907	0.00187767	0.000376226	0.000163187
A_0111	GMP	GMP	C00144	HMDB01397	362.052	9.17307	0.000470949	0.000750594	0.000986113	0.00490175	0.00402985	0.00390696	0.00384035	0.00422893	0.00391422	0.00283791	0.00310321	0.00309949	0.00081307	0.000769202	0.00187527	0.000735885	0.000257896	0.00427952	0.000542358	0.0039945	0.000206354	0.00301354	0.000152111	0.00115251	0.00062631
A_0097	dCMP	dCMP	C00239	HMDB01202	306.051	9.82543	0.000273007	0.000329903	0.000513715	0.00217804	0.00208993	0.00210887	0.00197997	0.0022818	0.00205147	0.00163751	0.00159162	0.00170045	0.000278938	0.000394522	0.000631865	0.000372208	0.000125807	0.00212561	4.63798e-05	0.00210441	0.00015773	0.0016432	5.46379e-05	0.000435109	0.00017993
A_0109	AMP	AMP	C00020	HMDB00045	346.057	9.47121	0.0148038	0.0147737	0.0181752	0.0736235	0.0645718	0.0624112	0.0369877	0.0492169	0.0417217	0.0316438	0.0392398	0.0250136	0.0139169	0.0150483	0.0281403	0.0159176	0.00195522	0.0668688	0.00594864	0.0426421	0.00616631	0.0319657	0.0071186	0.0190352	0.00790549
A_0143	dGTP	dGTP	C00286	HMDB01440	505.99	11.5427	0.00123833	0.000973438	0.00100129	0.00358692	0.00379051	0.00441234	0.00357518	0.00516597	0.00390922	0.00170045	0.00186179	0.0018352	0.00114872	0.00144876	0.00129205	0.00107102	0.000145565	0.00392992	0.00043001	0.00421679	0.000838813	0.00179914	8.6502e-05	0.00129651	0.000150071
A_0092	Sedoheptulose 7-phosphate	S7P	C05382	HMDB01068	289.035	9.67745	0.00133707	0.0015625	0.0017102	0.00464551	0.00501975	0.00565044	0.00309659	0.00433427	0.00240219	0.00132949	0.00194876	0.00160246	0.00117546	0.00194156	0.00194172	0.00153659	0.000187913	0.00510523	0.00050789	0.00327768	0.000978686	0.0016269	0.00031036	0.00168625	0.000442357
C_0044	N-Acetylputrescine	N-Acetylputrescine	C02714	HMDB02064	131.118	8.53964	0.00284224	0.003758	0.00294803	0.00904772	0.0111433	0.00857523	0.005964	0.0042153	0.00500662	0.00312095	0.00245464	0.00230573	0.00261851	0.00357295	0.00224287	0.00318276	0.000500975	0.00958875	0.00136686	0.00506197	0.000875666	0.00262711	0.000434117	0.00281144	0.000685708
A_0138	dTTP	dTTP	C00459	HMDB01342	480.983	12.2147	0.0131225	0.0098504	0.00964801	0.0316547	0.0302967	0.0359502	0.034185	0.0455097	0.0337396	0.0108424	0.0116505	0.0154924	0.0123816	0.0110291	0.0108689	0.0108736	0.00195021	0.0326338	0.0029512	0.0378114	0.0066706	0.0126618	0.0024845	0.0114265	0.000830991
A_0123	dADP	dADP	C00206	HMDB01508	410.029	11.0599	0.00541974	0.00464152	0.00393876	0.013493	0.0139746	0.0143438	0.0118206	0.0143016	0.0136262	0.00651007	0.00895273	0.00676835	0.00437725	0.0045851	0.00383526	0.00466667	0.000740812	0.0139372	0.000426611	0.0132495	0.00128267	0.00741039	0.00134194	0.00426587	0.000387127
A_0119	dTDP	dTDP	C00363	HMDB01274	401.017	11.3834	0.00818137	0.00746633	0.00689225	0.0213321	0.0212015	0.0227533	0.0173087	0.0265972	0.0192071	0.00795969	0.0093374	0.00809433	0.00701541	0.00814957	0.00817497	0.00751331	0.000645844	0.0217623	0.000860697	0.0210376	0.0049074	0.00846381	0.000759542	0.00777998	0.000662263
A_0141	dATP	dATP	C00131	HMDB01532	489.995	11.8567	0.00699754	0.00608965	0.00554694	0.0167103	0.0170824	0.018219	0.0197244	0.0243895	0.0195147	0.00933788	0.0113102	0.0111608	0.00674408	0.00707012	0.00571327	0.00621138	0.000732924	0.0173372	0.000785961	0.0212095	0.00275594	0.010603	0.00109814	0.00650916	0.000708272
A_0114	NADPH_divalent	NADPH	C00005	HMDB00221	371.54	11.3699	0.000136025	0.000145497	0.000131538	0.00061379	0.000197002	0.000274223	0.000276804	0.000493611	0.000152966	0.000332831	0.000338171	0.000217424	0.000106273	0.00014567	0.000255304	0.000137687	7.12624e-06	0.000361671	0.000221728	0.000307794	0.000172424	0.000296142	6.82242e-05	0.000169082	7.72245e-05
A_0088	2,3-Diphosphoglyceric acid	Diphosphoglycerate	C01159	HMDB01294	264.953	18.7682	0.0017241	0.000901279	0.000844246	0.00298346	0.00263517	0.00300226	0.00345733	0.00324486	0.00341148	0.00104168	0.00113387	0.00126976	0.00113443	0.000689597	0.000792172	0.00115654	0.000492349	0.00287363	0.000206725	0.00337122	0.000111811	0.00114844	0.000114739	0.000872065	0.000232927
C_0007	β-Ala	b-Ala	C00099	HMDB00056	90.0549	7.43265	0.0256081	0.0357637	0.028537	0.0707399	0.0851911	0.0673663	0.0625149	0.0856305	0.0680641	0.0255458	0.0475059	0.0231695	0.0253976	0.0421702	0.0275153	0.0299696	0.00522715	0.0744324	0.00946873	0.0720698	0.0120672	0.0320737	0.0134174	0.0316944	0.00913394
A_0103	UMP	UMP	C00105	HMDB00288	323.03	9.86055	0.0049782	0.00528906	0.00683048	0.0146241	0.0110279	0.00986457	0.0122192	0.010809	0.0138604	0.0144746	0.0190571	0.0103663	0.00484407	0.00510265	0.01077	0.00569925	0.000991934	0.0118389	0.00248125	0.0122962	0.00152714	0.0146327	0.00434756	0.00690558	0.0033492
A_0026	Malic acid	Malic acid	C00149,C00497,C00711	HMDB00156,HMDB00744	133.015	21.9307	0.00147548	0.00135663	0.00124813	0.00259141	0.00281015	0.00302535	0.00268584	0.00276517	0.00254539	0.00175764	0.00299658	0.00120786	0.00122641	0.00117423	0.00135005	0.00136008	0.000113713	0.00280897	0.000216975	0.00266547	0.000111297	0.00198736	0.00091622	0.00125023	9.02982e-05
A_0100	Ribulose 1,5-diphosphate	Ribulose 1,5-diphosphate	C01182	No ID	308.98	16.0529	0.000238343	0.00021011	0.000223024	0.000412709	0.000459344	0.000450303	0.000403322	0.00043608	0.000388373	0.000172962	0.00025305	0.000131242	0.000140622	0.000256323	0.000226302	0.000223826	1.41339e-05	0.000440786	2.47315e-05	0.000409258	2.44015e-05	0.000185751	6.1903e-05	0.000207749	6.00405e-05
C_0059	p-Aminobenzoic acid	p-Aminobenzoic acid	C00568	HMDB01392	138.054	9.69246	N.D.	0.000294864	N.D.	0.00058482	0.000661027	0.000413359	0.000502406	0.000793449	0.000478215	N.D.	N.D.	N.D.	0.000397228	N.D.	N.D.	0.000294864	N.A.	0.000553069	0.00012685	0.000591357	0.000175434	N.D.	N.A.	0.000397228	N.A.
A_0136	Adenylosuccinic acid	Succinyl AMP	C03794	HMDB00536	462.068	13.8797	N.D.	N.D.	0.000111934	0.000207234	0.000183297	0.000233571	0.000221592	0.000208583	0.000183941	0.000186055	0.000159602	N.D.	8.06845e-05	0.000109719	0.000136329	0.000111934	N.A.	0.000208034	2.51463e-05	0.000204705	1.91226e-05	0.000172828	1.8705e-05	0.000108911	2.78312e-05
A_0116	dCDP	dCDP	C00705	HMDB01245	386.017	11.7106	0.00337912	0.00239091	0.00260019	0.00560586	0.00481345	0.00508082	0.00556628	0.00546676	0.00545961	0.00410721	0.00439714	0.00363627	0.00276356	0.00256019	0.002804	0.00279008	0.00052075	0.00516671	0.000403125	0.00549755	5.96296e-05	0.00404688	0.00038401	0.00270925	0.000130662
A_0056	2-Phosphoglyceric acid	2-PG	C00631	HMDB03391	184.987	19.532	0.00467148	0.00375462	0.00286559	0.00791817	0.00518836	0.00712499	0.00855889	0.00683175	0.0058549	0.00415223	0.00357554	0.0047072	0.00394432	0.00331095	0.00364162	0.0037639	0.000902984	0.00674384	0.00140425	0.00708184	0.00136923	0.00414499	0.000565863	0.0036323	0.000316787
A_0137	dCTP	dCTP	C00458	HMDB00998	465.984	12.5286	0.0054446	0.00352352	0.00415145	0.00819924	0.00644575	0.00817618	0.011245	0.0103495	0.00981892	0.00653442	0.00510818	0.00710608	0.00476385	0.0041649	0.00426823	0.00437319	0.000979548	0.00760706	0.00100579	0.0104711	0.000720762	0.00624956	0.00102896	0.00439899	0.000320172
A_0057	3-Phosphoglyceric acid	3-PG	C00197	HMDB00807	184.987	20.0116	0.0295627	0.0221127	0.0206799	0.0471176	0.0347827	0.0430444	0.0539589	0.0455764	0.0344215	0.0255035	0.0224666	0.0286216	0.0249848	0.020482	0.0201859	0.0241184	0.00476899	0.0416482	0.00628488	0.0446523	0.00980145	0.0255306	0.00307759	0.0218842	0.00268924
C_0055	Thiaproline	Thiaproline	No ID	No ID	134.027	13.816	0.00446208	0.00465171	0.00341283	0.00701076	0.00890537	0.00537038	0.00622727	0.00824694	0.00490345	0.00372618	0.00831612	0.00374343	0.0035201	0.00548871	0.00357516	0.00417554	0.000667299	0.0070955	0.00176902	0.00645922	0.00168377	0.00526191	0.00264504	0.00419466	0.00112102
A_0038	N-Acetylcysteine	N-Acetylcysteine	C06809	HMDB01890	162.023	8.91929	0.000335402	8.13557e-05	0.000368686	0.000565882	0.000365616	0.000370923	0.000390695	0.000278986	0.000379319	0.000286203	0.000290522	0.000204081	0.000159064	0.000344565	0.000363088	0.000261814	0.000157165	0.00043414	0.000114123	0.000349666	6.14746e-05	0.000260268	4.87077e-05	0.000288906	0.000112827
A_0089	6-Phosphogluconic acid	6-PG	C00345	HMDB01316	275.019	14.8257	0.000431983	0.000374236	0.000251693	0.00061357	0.000504618	0.000617242	0.000351328	0.000643087	0.000279247	0.000173192	0.000355056	0.000137366	0.000313517	0.00044518	0.000231783	0.000352637	9.20651e-05	0.000578477	6.39899e-05	0.000424554	0.000192656	0.000221871	0.000116724	0.00033016	0.000107668
C_0056	Asp	Asp	C00049,C00402,C16433	HMDB00191,HMDB06483	134.044	11.5039	1.76761	1.74818	1.73724	2.89952	2.76754	2.4714	2.8116	3.58848	2.82578	1.88289	2.31575	1.91838	1.86785	1.61018	1.97962	1.75101	0.0153818	2.71282	0.219241	3.07529	0.444495	2.039	0.240326	1.81922	0.189462
C_0127	2'-Deoxyadenosine 5'-Deoxyadenosine	dAdenosine 5'-Deoxyadenosine	C00559 C05198	HMDB00101 HMDB01983	252.108	9.67703	0.0125312	0.0152623	0.0143318	0.0189975	0.0230156	0.0227519	0.0158884	0.0245564	0.0222698	0.01723	0.0256026	0.00978477	0.00988967	0.0172609	0.0136908	0.0140418	0.00138842	0.0215883	0.00224761	0.0209049	0.00449228	0.0175391	0.00791343	0.0136138	0.00368624
A_0052	N-Acetylaspartic acid	N-Acetylaspartic acid	C01042	HMDB00812	174.042	14.7345	0.00210278	0.00204592	0.00152217	0.00321641	0.00299198	0.00230131	0.00231619	0.00288916	0.00280748	0.00168942	0.00214144	0.00161471	0.00146938	0.00137593	0.00145098	0.00189029	0.000320064	0.00283656	0.000476934	0.00267094	0.000309929	0.00181519	0.000284999	0.0014321	4.95074e-05
A_0013	Pyrrole-2-carboxylic acid	Pyrrole-2-carboxylic acid	C05942	HMDB04230	110.025	10.2406	0.000483859	0.000406307	0.000495375	0.000653566	0.000711164	0.000661743	0.000834868	0.000865593	0.000604003	0.000536343	0.000425373	0.000438785	0.000427859	0.000567972	0.00043799	0.000461847	4.84427e-05	0.000675491	3.11628e-05	0.000768155	0.000142987	0.000466834	6.0569e-05	0.00047794	7.81344e-05
C_0077	4-(β-Acetylaminoethyl)imidazole	4-(b-Acetylaminoethyl)imidazole	C05135	No ID	154.098	8.5301	0.000331207	N.D.	N.D.	0.000518267	0.000425666	0.000506168	0.000427724	0.000224201	0.000237016	0.000204751	N.D.	N.D.	0.000121047	N.D.	0.00024332	0.000331207	N.A.	0.000483367	5.0335e-05	0.000296314	0.000113985	0.000204751	N.A.	0.000182183	8.64601e-05
A_0131	Succinyl CoA_divalent Methylmalonyl CoA_divalent	SucCoA Methylmalonyl CoA	C00091 C00683,C01213,C02557	HMDB01022 HMDB01269	432.56	11.9007	0.000505852	0.000272129	0.000492213	0.000645215	0.000506331	0.000685558	0.000799463	0.000993002	0.000535382	0.00102376	0.00035575	0.000585556	0.00030591	0.00037538	0.0004727	0.000423398	0.00013118	0.000612368	9.402e-05	0.000775949	0.000229714	0.000655022	0.000339379	0.000384663	8.37816e-05
C_0029	Thr	Thr	C00188,C00820	HMDB00167	120.065	10.5281	0.00267902	0.0021598	N.D.	0.0036838	0.00429163	0.00251636	0.00365942	0.00472571	0.00394702	0.0022071	0.0028559	0.00233769	0.00299695	0.00210969	0.00250411	0.00241941	0.000367143	0.00349726	0.000902218	0.00411072	0.000551672	0.0024669	0.000343154	0.00253691	0.000444542
A_0042	Phosphoenolpyruvic acid	PEP	C00074	HMDB00263	166.976	21.5283	0.0129212	0.00999024	0.00913725	0.0177676	0.0124481	0.0160762	0.0205714	0.0166399	0.0128399	0.0108853	0.0104234	0.012973	0.0115354	0.00936396	0.00867713	0.0106829	0.00198481	0.0154306	0.00271789	0.0166837	0.00386594	0.0114272	0.00135846	0.00985881	0.00149199
A_0091	Xanthosine	Xanthosine	C01762	HMDB00299	283.07	7.61582	0.000283765	0.000269771	0.000254433	0.000218222	0.000575832	0.000370923	0.00016836	0.000505433	0.000271623	0.000210632	0.000213728	0.000229235	0.000320894	0.000392655	0.000450321	0.000269323	1.4671e-05	0.000388326	0.000179439	0.000315138	0.000172698	0.000217865	9.96789e-06	0.000387957	6.48412e-05
A_0051	N-Acetylasparagine	N-Acetylasparagine	No ID	HMDB06028	173.058	8.44234	0.00804439	0.00746609	0.00627946	0.0118343	0.00956547	0.0097811	0.0107775	0.0120137	0.0100434	0.00758873	0.0105585	0.007306	0.00605411	0.00544768	0.00581352	0.00726331	0.000899768	0.0103936	0.00125231	0.0109449	0.000995793	0.0084844	0.00180175	0.00577177	0.000305364
A_0036	Pelargonic acid	Pelargonic acid	C01601	HMDB00847	157.125	8.15671	0.00147596	0.00135711	0.00147053	0.00200509	0.00138905	0.00237588	0.00248381	0.00218487	0.00200882	0.00202731	0.00194321	0.00162062	0.00248462	0.00185262	0.00135279	0.00143453	6.71066e-05	0.00192334	0.00049847	0.00222583	0.000240131	0.00186371	0.000214685	0.00189668	0.000567202
C_0024	Pro	Pro	C00148,C00763,C16435	HMDB00162,HMDB03411	116.071	10.8232	0.908658	1.08938	0.829436	1.46068	1.09376	1.21003	1.68858	1.84996	1.6845	1.55842	1.99346	1.65392	0.933279	0.754481	1.23075	0.942491	0.133234	1.25483	0.187517	1.74101	0.0943726	1.73527	0.228643	0.972837	0.240586
A_0034	Orotic acid	Orotic acid	C00295	HMDB00226	155.01	10.0056	0.000781967	0.000783372	N.D.	0.00105485	0.00122263	0.000794285	0.00102353	0.00144169	0.0008873	N.D.	N.D.	0.00120742	N.D.	N.D.	N.D.	0.00078267	9.93556e-07	0.00102392	0.000215843	0.00111751	0.000288896	0.00120742	N.A.	N.D.	N.A.
C_0042	trans-Glutaconic acid	trans-Glutaconic acid	C02214	HMDB00620	131.034	21.8686	0.00240245	0.00236575	0.00228053	0.00304022	N.D.	N.D.	0.00287262	0.00195262	0.00226839	0.00340475	0.0027658	0.00280935	0.00204388	N.D.	0.00241529	0.00234958	6.25497e-05	0.00304022	N.A.	0.00236454	0.000467478	0.0029933	0.000356987	0.00222958	0.000262622
A_0130	ADP	ADP	C00008	HMDB01341	426.023	10.9668	0.151972	0.127932	0.131885	0.193158	0.176215	0.149719	0.164385	0.163728	0.15298	0.136019	0.153123	0.126716	0.146422	0.113608	0.141114	0.137263	0.0128913	0.17303	0.0218942	0.160364	0.00640345	0.13862	0.013394	0.133714	0.017614
A_0053	N-Carbamoylaspartic acid	Carbamoyl-Asp	C00438	HMDB00828	175.037	15.6327	0.0013942	0.0012392	0.00123759	0.00209277	0.00148449	0.00130232	0.00202775	0.00229362	0.00214915	0.00308368	0.00177597	0.00262833	0.00120912	0.00143896	0.00162408	0.00129033	8.99572e-05	0.00162653	0.000413928	0.00215684	0.000133104	0.002496	0.000663822	0.00142405	0.000207882
A_0135	FMN	FMN	C00061	HMDB01520	455.098	8.34634	0.000424572	0.000398053	0.000404521	0.00057687	0.000471091	0.000498893	0.000487007	0.000519618	0.000468906	0.000403578	0.000407794	0.000374914	0.000438233	0.000376547	0.000457172	0.000409049	1.38268e-05	0.000515618	5.48369e-05	0.000491844	2.56997e-05	0.000395428	1.78911e-05	0.000423984	4.21586e-05
C_0125	Pyridoxamine 5'-phosphate	Pyridoxamine-P	C00647	HMDB01555	249.063	10.4756	0.00189573	0.00185962	0.00228125	0.0028972	0.00255064	0.00213525	0.00223895	0.00214024	0.00213315	0.00176071	0.00200973	0.00182341	0.00200701	0.00239029	0.00229363	0.0020122	0.000233702	0.00252769	0.000381491	0.00217078	5.91442e-05	0.00186462	0.000129522	0.00223031	0.00019933
C_0021	Uracil	Uracil	C00106	HMDB00300	113.034	21.151	0.0096972	0.0113956	0.00946527	0.0136654	0.0129939	0.0116675	0.00910819	0.0127763	0.012152	0.0126675	0.0165158	0.00552351	0.00442586	0.0129277	0.00972608	0.010186	0.00105392	0.0127756	0.00101667	0.0113455	0.00196253	0.0115689	0.00557789	0.00902655	0.00429387
A_0115	CoA_divalent	CoA	C00010	HMDB01423	382.552	10.6837	0.0257253	0.0061045	0.0342433	0.0437973	0.0181797	0.0208097	0.0260782	0.0146809	0.019502	0.0193198	0.016368	0.0110247	0.0121414	0.0372763	0.0309943	0.0220244	0.0144298	0.0275956	0.0140926	0.0200871	0.00572114	0.0155708	0.0042046	0.026804	0.0130809
C_0106	Tyrosine methyl ester	Tyrosine methyl ester	C03404	No ID	196.097	9.37774	0.000514225	0.000531972	0.000584249	0.000780232	0.000603196	0.000641102	0.000756627	0.00051598	0.000682468	0.000595435	0.000535004	0.00062864	0.000608713	0.000617774	0.000708315	0.000543482	3.64035e-05	0.000674843	9.32168e-05	0.000651692	0.00012324	0.00058636	4.74734e-05	0.000644934	5.50762e-05
A_0095	ppGpp_divalent	ppGpp	C01228	No ID	300.473	14.6553	0.0160128	0.0114976	0.0128222	0.0177865	0.0148755	0.0163872	0.0131668	0.0121719	0.0116297	0.0201104	0.0123932	0.0159489	0.00821715	0.0129305	0.0124108	0.0134442	0.00232097	0.0163497	0.00145588	0.0123228	0.000779543	0.0161509	0.00386258	0.0111861	0.00258433
A_0112	XMP	XMP	C00655	HMDB01554	363.037	12.7267	N.D.	9.24389e-05	9.23295e-05	N.D.	0.000112328	N.D.	N.D.	0.000134765	0.000107934	8.38394e-05	N.D.	0.000116586	0.000115494	N.D.	0.000181544	9.23842e-05	7.73575e-08	0.000112328	N.A.	0.000121349	1.89719e-05	0.000100213	2.31555e-05	0.000148519	4.67044e-05
A_0081	Glucosamine 6-phosphate	Glc-6P	C00352	HMDB01254	258.04	8.91787	0.000862531	0.000980041	0.000558404	0.00119264	0.000885896	0.000819061	0.00103294	0.0019466	0.000956636	0.000874227	0.000674491	0.00104884	0.000481572	0.000986773	0.000337284	0.000800325	0.000217593	0.000965865	0.000199214	0.00131206	0.000550851	0.000865852	0.000187315	0.000601876	0.000341048
A_0047	Glycerol 2-phosphate	Glycerol 2-phosphate	C02979	No ID	171.007	12.7996	0.000440111	0.000453705	0.00032758	0.000519073	0.000487732	0.000445492	0.000511765	0.000576624	0.000514177	0.000334209	0.00038929	0.000360477	0.000344638	0.000343165	0.0003656	0.000407132	6.92285e-05	0.000484099	3.69247e-05	0.000534189	3.67698e-05	0.000361325	2.75499e-05	0.000351134	1.25495e-05
C_0008	Glycerol	Glycerol	C00116	HMDB00131	93.0546	21.1525	0.938705	1.14626	1.05835	1.27165	1.14171	1.31108	1.3391	1.24701	1.4122	1.20283	1.06117	1.20056	1.00835	1.12956	1.10146	1.04777	0.104179	1.24148	0.0886249	1.33277	0.0827758	1.15486	0.0811394	1.07979	0.0634432
C_0053	Asn	Asn	C00152,C01905,C16438	HMDB00168	133.06	10.4844	0.245731	0.258385	0.187465	0.328428	0.269191	0.219581	0.298892	0.342938	0.269683	0.200944	0.189983	0.23042	0.149959	0.24618	0.139782	0.230527	0.0378258	0.2724	0.0544947	0.303837	0.036877	0.207116	0.0209128	0.17864	0.0587121
C_0064	Histidinol	Histidinol	C00860	HMDB03431	142.097	5.48203	0.000319598	0.000261426	0.000460449	0.000451713	0.000381957	0.000350171	0.000406602	0.000276674	0.00039038	0.000260456	0.000255721	N.D.	0.000443143	0.000415767	0.000394089	0.000347158	0.000102334	0.000394613	5.19412e-05	0.000357885	7.07975e-05	0.000258088	3.34819e-06	0.000417666	2.45821e-05
A_0113	XA0055	XA0055	No ID	No ID	369.001	14.4374	0.00379461	0.00343533	0.0033831	0.00353	0.00474811	0.00370153	0.00383713	0.00656905	0.00436979	0.0028363	0.00262788	0.00348097	0.00246756	0.00311159	0.00241808	0.00353768	0.000224036	0.00399321	0.000659358	0.00492532	0.00144821	0.00298171	0.000444746	0.00266574	0.000386907
C_0020	Histamine	Histamine	C00388	HMDB00870	112.087	4.8651	0.000589344	0.000607207	0.000654475	0.000688898	0.000813003	0.000571989	0.000897693	0.000519955	0.000729871	0.00062404	0.000504512	0.000456031	0.000574625	0.00072649	0.000618003	0.000617009	3.36535e-05	0.000691297	0.000120525	0.00071584	0.000189259	0.000528194	8.64723e-05	0.000639706	7.82243e-05
A_0125	P1, P4-Di(adenosine-5') tetraphosphate_divalent	AppppA	C01260	HMDB01211	417.019	10.7452	0.000797267	0.000559821	0.000630707	0.000632249	0.000771366	0.000810642	0.000965843	0.000656222	0.000848225	0.000436884	0.000578036	0.000592119	0.000976283	0.000893395	0.000672969	0.000662599	0.000121893	0.000738086	9.3737e-05	0.00082343	0.000156293	0.000535679	8.58487e-05	0.000847549	0.000156768
C_0075	Triethanolamine	Triethanolamine	C06771	No ID	150.112	8.33969	N.D.	0.00055553	0.000608864	N.D.	N.D.	0.000647684	N.D.	0.000662267	N.D.	N.D.	0.000433824	0.000335985	N.D.	N.D.	N.D.	0.000582197	3.77129e-05	0.000647684	N.A.	0.000662267	N.A.	0.000384905	6.91828e-05	N.D.	N.A.
C_0114	Cystathionine	Cystathionine	C00542,C02291	HMDB00099	223.074	9.93116	1.29647	1.45706	1.31125	1.5423	1.61835	1.35926	1.57238	1.96941	1.52947	1.3283	1.40107	1.27389	1.25169	1.41885	1.39032	1.35493	0.0887605	1.50664	0.133177	1.69042	0.242563	1.33442	0.0638133	1.35362	0.0894207
C_0144	NMN	NicRN	C00455	HMDB00229	335.063	19.9725	0.00452081	0.00373672	0.002956	0.0044081	0.00400718	0.00392296	0.00430742	0.00461838	0.00432694	0.00310439	0.00370345	0.00277667	0.00276321	0.0040798	0.00214584	0.00373784	0.000782406	0.00411275	0.000259225	0.00441758	0.000174172	0.00319484	0.00046996	0.00299628	0.000987823
A_0044	Dihydroxyacetone phosphate	DHAP	C00111	HMDB01473	168.992	12.7583	0.000261054	0.000200913	0.000354773	0.000341507	0.000213643	0.000341576	0.00030181	0.000378024	0.000552061	0.000238426	0.000214653	0.00016099	0.000286084	0.000541826	0.000248453	0.000272247	7.75382e-05	0.000298909	7.38424e-05	0.000410632	0.000128272	0.000204689	3.96677e-05	0.000358788	0.000159629
A_0087	Sorbitol 6-phosphate	Sorbitol 6-phosphate	C01096	HMDB05831	261.039	9.90901	0.0034157	0.0042371	0.00238939	0.00335266	0.00474272	0.00292841	0.0013496	0.00668253	0.00311794	0.00235462	0.00258578	0.00199794	0.00158326	0.00359132	0.00260739	0.0033474	0.000925743	0.0036746	0.000949033	0.00371669	0.00271641	0.00231278	0.000296148	0.00259399	0.0010041
C_0017	Diethanolamine	Diethanolamine	C06772	HMDB04437	106.086	7.74523	0.00445252	0.00476874	0.00665045	0.00606981	0.00639374	0.00489186	0.00313589	0.00658133	0.00559986	0.00721297	0.00428211	0.0117261	0.00376497	0.00338857	0.0136356	0.00529057	0.00118826	0.00578513	0.000790375	0.00510569	0.00177508	0.00774039	0.00374992	0.00692972	0.00581052
A_0149	NADH	NADH	C00004	HMDB01487	664.119	8.18575	0.00101433	0.000861898	0.00065242	0.00143218	0.000716058	0.000606899	0.000442936	0.000933369	0.000345247	0.000892143	0.00131267	0.000701924	0.000657695	0.000823828	0.00116508	0.000842884	0.000181705	0.000918378	0.000448297	0.00057385	0.00031516	0.000968911	0.000312525	0.000882201	0.00025868
C_0097	N-Methylnorsalsolinol	N-Methylnorsalsolinol	No ID	HMDB01189	180.101	8.99322	0.000679487	0.000487894	0.000650131	0.000837581	0.000484843	0.000649	0.000819994	0.000617745	0.00052283	0.000761043	0.000703405	0.000624378	0.000616365	0.00065744	0.000732945	0.000605837	0.000103191	0.000657141	0.00017651	0.000653523	0.000151778	0.000696276	6.86107e-05	0.000668917	5.91314e-05
C_0063	Urocanic acid	Urocanic acid	C00785	HMDB00301	139.05	8.38417	0.00104894	0.000962868	0.000774655	0.00109176	0.00108199	0.000828693	0.00110363	0.00103355	0.000699198	0.000682003	0.00112268	0.000656343	0.000841067	0.000712533	0.000843409	0.00092882	0.000140275	0.00100081	0.00014914	0.000945461	0.00021613	0.000820341	0.000262145	0.000799003	7.48943e-05
A_0085	myo-Inositol 2-phosphate	Myoinositol 2-phosphate	No ID	No ID	259.024	10.4037	0.000928033	0.000780071	0.000751284	0.000887391	0.000921625	0.000804388	0.000799958	0.0010416	0.000749345	0.000504185	0.000688832	0.000606993	0.000701725	0.000720879	0.000735539	0.000819796	9.48349e-05	0.000871134	6.02857e-05	0.000863635	0.000156187	0.000600003	9.25217e-05	0.000719381	1.69567e-05
C_0032	Cys	Cys	C00097,C00736,C00793	HMDB00574,HMDB03417	122.024	11.2878	0.000551102	0.000451416	0.000526331	0.000555084	0.00057428	0.000488396	0.000528055	0.000453967	0.000434298	0.000519406	0.00060084	0.000603069	0.00052871	0.000490693	0.000909837	0.000509616	5.19023e-05	0.000539253	4.50775e-05	0.000472107	4.94406e-05	0.000574438	4.76722e-05	0.00064308	0.000231799
A_0118	FAD_divalent	FAD	C00016	HMDB01248	391.574	7.93517	0.00690001	0.00608045	0.00679191	0.00734306	0.00706025	0.00628211	0.00816522	0.00864542	0.00774101	0.00789653	0.00632301	0.00611192	0.00654052	0.00697931	0.00682309	0.00659079	0.000445258	0.00689514	0.000549406	0.00818388	0.000452496	0.00677715	0.000975135	0.00678098	0.000222406
A_0084	Fructose 6-phosphate	F6P	C05345,C00085	HMDB00124	259.023	10.0001	0.000851534	0.000833601	0.000617849	0.000690486	0.000880022	0.000819783	0.000531573	0.000760776	N.D.	0.000385432	0.000647428	0.000359165	0.000772497	0.000795114	0.000575004	0.000767661	0.000130051	0.000796764	9.68423e-05	0.000646174	0.000162071	0.000464008	0.000159388	0.000714205	0.000121081
A_0021	Benzoic acid	Benzoic acid	C00180	HMDB01870	121.03	9.91797	0.000486727	0.000419512	0.000403889	0.0004215	0.000444171	0.000487588	0.000357518	0.000534855	0.000390755	0.000694145	0.000423986	0.000333791	0.000487335	0.000411797	0.000495079	0.000436709	4.40155e-05	0.000451086	3.35824e-05	0.000427709	9.42672e-05	0.000483974	0.000187517	0.000464737	4.60103e-05
C_0102	N6-Acetyllysine	N6-Acetyllysine	C02727	HMDB00206	189.123	11.3528	0.00338787	0.00406882	0.00499037	0.00447607	0.00468569	0.00368666	0.00437833	0.00408253	0.00385082	0.0042915	0.00247613	0.0037278	0.00231102	0.00453964	0.00311688	0.00414902	0.000804253	0.00428281	0.000526809	0.00410389	0.000264403	0.00349848	0.00092916	0.00332252	0.00112845
C_0085	Pterin	Pterin	C00715	HMDB00802	164.056	10.1971	0.00435077	0.00480142	0.00646004	0.00526905	0.0055572	0.0049873	0.00558078	0.0050008	0.00520739	0.00502394	0.0043327	0.0044225	0.0045163	0.00444782	0.00501194	0.00520408	0.00111079	0.00527118	0.000284957	0.00526299	0.000293965	0.00459305	0.000375854	0.00465869	0.000307837
C_0057	Adenine	Adenine	C00147	HMDB00034	136.062	7.71044	0.115716	0.132801	0.0906194	0.119703	0.115417	0.095952	0.083788	0.129487	0.106132	0.0947766	0.0896707	0.0674911	0.0596469	0.142188	0.07794	0.113045	0.021217	0.110357	0.0126579	0.106469	0.0228515	0.0839795	0.0145057	0.0932582	0.0433502
A_0040	Terephthalic acid	Terephthalic acid	C06337	HMDB02428	165.02	16.5386	0.000196269	0.000249019	0.000207004	0.000199322	0.000192841	0.000240306	0.000235209	0.000220667	0.000207053	0.000194324	0.000199387	0.000231204	0.000179581	0.000200529	0.000224019	0.00021743	2.78781e-05	0.000210823	2.57376e-05	0.000220976	1.40807e-05	0.000208305	1.99922e-05	0.000201376	2.2231e-05
A_0055	O-Phosphoserine	3PSer	C01005	HMDB00272	184.003	12.3841	0.000235714	0.000135357	0.000141656	0.000176687	0.000161272	0.000158039	0.000166875	0.000145798	0.000169883	0.000112092	0.000146649	0.000104556	0.000177967	0.000145903	0.000179717	0.000170909	5.62109e-05	0.000165333	9.96508e-06	0.000160852	1.31237e-05	0.000121099	2.24453e-05	0.000167863	1.90374e-05
C_0086	3-Methylguanine	3-Methylguanine	C02230	HMDB01566	166.072	8.53349	0.000589344	0.000535011	0.000632032	0.000608185	0.000502999	0.000562116	0.000711365	0.000754492	0.000599512	0.000529192	N.D.	0.000384288	0.000303313	0.00062365	N.D.	0.000585462	4.86265e-05	0.000557767	5.27275e-05	0.000688456	7.99894e-05	0.00045674	0.000102463	0.000463482	0.000226513
C_0009	Homoserinelactone	Homoserinelactone	No ID	No ID	102.055	7.20734	0.00209856	0.00172359	0.00227184	0.00212334	0.00207185	0.00155207	0.00219218	0.00233582	0.0018787	0.00274457	0.00178312	0.00227731	0.00208423	0.00251884	0.00308628	0.00203133	0.00028024	0.00191575	0.000316006	0.00213557	0.00023376	0.00226833	0.000480791	0.00256312	0.00050249
A_0128	Thiamine diphosphate	ThPP	C00068	HMDB01372	423.031	7.99022	0.0104864	0.0102374	0.00978123	0.00893632	0.0102524	0.0095052	0.0102358	0.012506	0.0095106	0.0102523	0.00912113	0.00973791	0.00952908	0.0119398	0.0108052	0.0101683	0.000357613	0.00956464	0.000660055	0.0107508	0.00156272	0.00970378	0.000566358	0.010758	0.00120605
A_0083	myo-Inositol 1-phosphate myo-Inositol 3-phosphate	Myoinositol 1-phosphate Myoinositol 3-phosphate	C01177 C04006	HMDB00213 HMDB06814	259.023	10.2698	0.000596456	0.000685274	0.000607098	0.000492042	0.000583419	0.000698547	0.000430556	0.000573209	0.000548249	0.000453422	0.000650898	0.000443597	0.000617122	0.00045942	0.000550798	0.000629609	4.84997e-05	0.000591336	0.00010348	0.000517338	7.61842e-05	0.000515972	0.000116952	0.000542447	7.91818e-05
C_0101	N-Acetyllysine	N-Acetyllysine	C12989	HMDB00446	189.122	9.80705	0.482637	0.364056	0.512637	0.528958	0.360644	0.384591	0.514683	0.436449	0.399038	0.485003	0.591706	0.441989	0.698604	0.352607	0.730608	0.45311	0.0785681	0.424731	0.091054	0.450056	0.0590112	0.506233	0.0770832	0.593939	0.209612
C_0010	Acetoacetamide	Acetoacetamide	C11106	No ID	102.055	11.5931	0.00121898	0.00141808	0.00157899	0.00158737	0.00112368	0.00120519	0.00191231	0.00213229	0.00157616	0.00180136	0.00212477	0.00171615	0.00136143	N.D.	0.00169503	0.00140535	0.000180344	0.00130541	0.000247559	0.00187359	0.000280083	0.00188076	0.000215569	0.00152823	0.000235891
A_0102	CMP	CMP	C00055	HMDB00095	322.046	9.65065	0.0035577	0.00300191	0.00324039	0.0036779	0.00295845	0.00246512	0.00351279	0.00352332	0.00299809	0.00462173	0.00301347	0.00315745	0.00240601	0.00317345	0.00366582	0.00326666	0.000278827	0.00303382	0.000609894	0.00334473	0.000300244	0.00359755	0.000889885	0.00308176	0.000634889
C_0126	γ-Glu-Cys	g-Glu-Cys	C00669	HMDB01049	251.07	12.7183	0.00154472	0.00093551	0.0015732	0.00169711	0.00106652	0.000945855	0.00105309	0.00102004	0.000894388	0.000471229	0.00111159	0.000697542	0.000869589	0.00155509	0.00142708	0.00135114	0.000360232	0.0012365	0.000403442	0.000989172	8.37325e-05	0.00076012	0.000324734	0.00128392	0.000364482
A_0086	Glucose 6-phosphate	G6P	C00668,C01172,C00092	HMDB01401	259.024	9.90385	0.00328828	0.00288023	0.00194651	0.00220595	0.00300324	0.00220004	0.0012986	0.00319468	0.00199762	0.00104076	0.00158399	0.00152612	0.00216004	0.00240005	0.00157224	0.002705	0.000687833	0.00246974	0.000462029	0.00216363	0.00095888	0.00138362	0.000298337	0.00204411	0.000425907
C_0147	S-Adenosylmethionine	SAM	C00019	HMDB01185	399.143	7.20958	0.0251574	0.0198593	0.0232961	0.024898	0.0211845	0.016123	0.0226189	0.0222007	0.0205772	0.0237519	0.0206205	0.022852	0.0217641	0.0213488	0.0273489	0.0227709	0.00268784	0.0207352	0.00440475	0.0217989	0.00107849	0.0224081	0.00161219	0.0234873	0.00335069
C_0080	N6-Methyllysine	N6-Methyllysine	C02728	HMDB02038	161.128	7.20227	0.000692462	0.000904352	0.000947685	0.000795809	0.000798209	0.000703632	N.D.	0.000504055	0.000591844	0.000846105	0.000653509	0.000676943	0.00072489	0.00086312	0.000900881	0.000848166	0.000136573	0.000765883	5.39243e-05	0.000547949	6.20763e-05	0.000725519	0.000105086	0.00082963	9.2652e-05
A_0019	Succinic acid	Succinic acid	C00042	HMDB00254	117.02	21.4167	0.0410615	0.0310323	0.0288424	0.0342067	0.0289235	0.0278781	0.0427922	0.0418203	0.0390041	0.0426906	0.0477808	0.0397586	0.0264267	0.0276287	0.0338136	0.0336454	0.0065152	0.0303361	0.00339255	0.0412055	0.00196749	0.04341	0.00405924	0.0292897	0.00396364
C_0091	N5-Ethylglutamine	N5-Ethylglutamine	C01047	No ID	175.107	11.2915	0.0304397	0.0224758	0.0351469	0.0261349	0.0323863	0.0206897	0.0347505	0.0181197	0.028336	0.0491742	0.0491954	0.0440553	0.0366132	0.0285924	0.0482871	0.0293541	0.00640492	0.0264036	0.00585293	0.0270688	0.00838751	0.047475	0.00296157	0.0378309	0.00990363
A_0076	Ribulose 5-phosphate	Ru5P	C00199,C01101	HMDB00618	229.013	11.063	0.0193388	0.0155099	0.0230535	0.0183141	0.0160602	0.0172405	0.0128583	0.0162287	0.014431	0.0175574	0.0245729	0.0105385	0.0230843	0.0181039	0.0321899	0.0193007	0.00377193	0.0172049	0.00112741	0.014506	0.00168649	0.0175562	0.0070172	0.0244594	0.00714298
C_0003	Morpholine	Morpholine	C14452	HMDB31581	88.0761	6.72764	0.00369586	0.0033499	0.00379653	0.00358893	0.00317132	0.00278622	0.00371449	0.00299968	0.00356989	0.00372015	0.00338328	0.00274542	0.00320635	0.00363392	0.00377295	0.0036141	0.000234274	0.00318216	0.000401461	0.00342802	0.000377931	0.00328295	0.000495052	0.00353774	0.000295291
A_0124	Propionyl CoA_divalent	Propanoyl-CoA	C00100	HMDB01275	410.564	10.2571	0.000916797	0.000642828	0.000876709	0.00067708	0.000679595	0.000784422	0.00097228	0.000624698	0.000976888	0.000649354	0.000648353	0.000601524	0.000960608	0.000685862	0.000752438	0.000812111	0.000147968	0.000713699	6.1261e-05	0.000857955	0.00020202	0.000633077	2.73302e-05	0.000799636	0.000143325
A_0126	Isobutyryl CoA_divalent	Isobutyryl-CoA	C00630	HMDB01243	417.573	10.0777	0.000609126	0.000295946	0.000571262	0.000462375	0.000289996	0.000535697	0.000472399	0.000318916	0.000380033	0.000351207	0.000343722	0.000347572	0.00045045	0.00042417	0.000434793	0.000492112	0.000170936	0.000429356	0.000126134	0.00039045	7.72696e-05	0.0003475	3.74289e-06	0.000436471	1.32204e-05
A_0133	GDP	GDP	C00035	HMDB01201	442.019	10.7126	0.0386363	0.0352239	0.0334014	0.0346656	0.030674	0.0278423	0.0307104	0.0414452	0.0289895	0.0330111	0.0242641	0.0322399	0.0357149	0.0396754	0.0378388	0.0357538	0.00265738	0.0310606	0.00342804	0.033715	0.0067496	0.0298384	0.00484286	0.0377431	0.00198199
A_0142	ATP	ATP	C00002	HMDB00538	505.989	11.9164	0.306394	0.219892	0.258323	0.247065	0.227103	0.202427	0.287075	0.296786	0.264405	0.224404	0.213141	0.261784	0.26945	0.246364	0.251831	0.261536	0.0433406	0.225532	0.0223604	0.282756	0.0166172	0.23311	0.0254631	0.255882	0.012064
A_0080	Pyridoxal 5-phosphate	PLP	C00018	HMDB01491	246.019	11.5492	0.00153692	0.00111068	0.00112587	0.00116143	0.00106038	0.00101318	0.00133425	0.00141542	0.0012721	0.00134327	0.00112993	0.00109915	0.00136818	0.00123469	0.00147907	0.00125782	0.000241824	0.00107833	7.5737e-05	0.00134059	7.1871e-05	0.00119078	0.00013295	0.00136065	0.000122364
C_0138	Ophthalmic acid	Ophthalmic acid	No ID	HMDB05765	290.133	13.1062	0.00352992	0.00375952	0.00367997	0.00327315	0.003328	0.00274212	0.00344292	0.00352202	0.00358383	0.00329334	0.00350802	0.00308567	0.00311383	0.00352961	0.00387819	0.00365647	0.000116591	0.00311443	0.000323586	0.00351626	7.06317e-05	0.00329567	0.000211186	0.00350721	0.000382675
C_0081	2-Aminoadipic acid	2-Aminoadipic acid	C00956	HMDB00510	162.076	10.894	0.0103603	0.0133213	0.0164821	0.0137893	0.00756113	0.0126627	0.0117522	0.00806806	0.0118027	0.00967827	0.00708811	0.00913553	0.0100149	0.00888904	0.013711	0.0133879	0.00306142	0.0113377	0.00331878	0.010541	0.00214178	0.00863397	0.00136598	0.0108716	0.00252257
C_0096	Glucosamine Galactosamine	Glucosamine Galactosamine	C00329 C02262	HMDB01514 No ID	180.086	9.33002	0.000977915	0.00121517	N.D.	0.000914047	0.00093539	N.D.	0.00100557	0.000870568	0.000867201	0.000846858	N.D.	0.000998011	0.000726281	0.00106733	0.000813554	0.00109654	0.000167768	0.000924719	1.50919e-05	0.000914445	7.89318e-05	0.000922435	0.000106881	0.000869055	0.000177169
C_0076	Guanine	Guanine	C00242	HMDB00132	152.056	8.38862	0.0238804	0.0262026	0.0184484	0.0220646	0.0196735	0.0159505	0.0196414	0.0242399	0.0175615	0.0254479	0.0261632	0.0194651	0.0173139	0.0231786	0.0209195	0.0228438	0.0039797	0.0192295	0.0030811	0.0204809	0.00341745	0.0236921	0.00367808	0.0204707	0.00295803
C_0140	5'-Deoxy-5'-methylthioadenosine	MTA	C00170	HMDB01173	298.096	10.0974	0.00133439	0.00156704	0.0014161	0.00135089	0.00112233	0.0011578	0.00150646	0.00136508	0.00137121	0.00151079	0.00170411	0.00170976	0.00167031	0.0011092	0.00203762	0.00143917	0.000118027	0.00121034	0.000123005	0.00141425	7.99174e-05	0.00164156	0.000113278	0.00160571	0.000467567
A_0023	Heptanoic acid	Heptanoic acid	No ID	HMDB00666	129.093	8.67754	0.000478599	0.000453705	0.000513925	0.000436004	0.000353624	0.000423121	0.000403074	0.000505958	0.000413629	0.000483283	0.000579886	0.000481001	0.00049817	0.000433975	0.00052408	0.000482077	3.02603e-05	0.00040425	4.43137e-05	0.000440887	5.65998e-05	0.000514723	5.64445e-05	0.000485408	4.63885e-05
A_0054	N-Formylmethionine	N-Formylmethionine	C03145	HMDB01015	176.04	8.66786	0.00120989	0.000930284	0.00133583	0.00123791	0.000850656	0.000814972	0.00118149	0.00127987	0.00109126	0.00139954	0.00123402	0.00123761	0.000881998	0.00118777	0.00122354	0.00115867	0.000207566	0.000967845	0.000234561	0.00118421	9.43359e-05	0.00129039	9.45459e-05	0.00109777	0.000187717
A_0058	N-Acetylglutamine	N-Acetylglutamine	No ID	HMDB06029	187.074	8.09416	0.00463825	0.00400883	0.0043827	0.00428268	0.00349244	0.00308934	0.00465268	0.00486466	0.0039969	0.00483443	0.00492221	0.00398056	0.0037214	0.00374633	0.00464525	0.00434326	0.00031656	0.00362149	0.000607048	0.00450475	0.000452397	0.00457907	0.000520179	0.00403766	0.000526333
A_0093	N-Acetylmuramic acid	N-Acetylmuramic acid	C02713	No ID	292.105	7.26138	0.0020619	0.00176011	0.00223804	0.00189587	0.00169299	0.00145555	0.00220057	0.00212865	0.00172909	0.00257927	0.00208893	0.00218802	0.00206184	0.00213672	0.00226827	0.00202002	0.000241702	0.00168147	0.000220387	0.00201944	0.000254003	0.00228541	0.00025927	0.00215561	0.000104507
A_0063	Citric acid	Citric acid	C00158	HMDB00094	191.021	27.232	0.00435903	0.00191716	0.00290227	0.00185873	0.00310308	0.00259838	0.00299458	0.00398698	0.00357827	0.00217064	0.00763567	0.00259727	0.00343855	0.00237671	0.00302711	0.00305949	0.0012285	0.00252007	0.000625862	0.00351994	0.000498763	0.00413453	0.00303958	0.00294745	0.000535383
A_0121	UDP	UDP	C00015	HMDB00295	402.996	11.7607	0.0426434	0.0342356	0.0395316	0.0369184	0.0290192	0.0299437	0.0311399	0.0343534	0.0292328	0.042844	0.0354337	0.0279577	0.0310684	0.034375	0.0456231	0.0388035	0.0042509	0.0319604	0.0043185	0.0315754	0.00258792	0.0354118	0.00744316	0.0370222	0.00762988
A_0140	UTP	UTP	C00075	HMDB00285	482.962	12.671	0.099591	0.0696133	0.0645792	0.0706205	0.0570463	0.0630826	0.0868558	0.0832721	0.0798823	0.0778836	0.0605918	0.069915	0.0766506	0.064941	0.0756735	0.0779278	0.0189289	0.0635831	0.00680094	0.0833367	0.00348719	0.0694635	0.00865476	0.0724217	0.0064969
A_0151	NADP+	NADP+	C00006	HMDB00217	742.07	9.50436	0.0453445	0.0370609	0.0358479	0.034503	0.0310768	0.0295735	0.0334425	0.0292978	0.0325768	0.0340583	0.0311573	0.0294668	0.0347797	0.0387577	0.0323274	0.0394178	0.00516844	0.0317178	0.00252646	0.0317724	0.00218636	0.0315608	0.00232221	0.0352883	0.00324519
C_0108	11-Aminoundecanoic acid	11-Aminoundecanoic acid	C19325	No ID	202.178	9.74257	N.D.	0.000513732	N.D.	0.000545879	0.000340937	0.000349512	N.D.	0.000760852	0.000593935	N.D.	N.D.	0.000478761	N.D.	N.D.	N.D.	0.000513732	N.A.	0.000412109	0.000115927	0.000677394	0.000118028	0.000478761	N.A.	N.D.	N.A.
A_0027	p-Toluic acid	p-Toluic acid	C01454	No ID	135.045	9.2083	0.00168155	0.00151392	0.00203378	0.00124956	0.00134818	0.00156644	0.00124215	0.00243811	0.00129878	0.00193336	0.00158954	0.00225386	0.00123701	0.002027	0.00234843	0.00174308	0.000265334	0.00138806	0.000162163	0.00165968	0.000674732	0.00192559	0.000332226	0.00187081	0.000571935
C_0046	Hydroxyproline	Hydroxyproline	C01157	HMDB00725	132.065	11.9949	0.00173116	0.00170459	0.00153917	0.00135939	0.00126019	0.00134078	0.00172448	0.00162903	0.00187034	0.00189847	0.00189192	0.00173178	0.00170022	0.00118413	0.00191446	0.00165831	0.000104023	0.00132012	5.27299e-05	0.00174128	0.000121526	0.00184072	9.44031e-05	0.0015996	0.000375421
A_0148	Deamido-NAD+	Deamido-NAD	C00857	HMDB01179	663.086	8.33416	0.000138655	0.000108003	0.00011889	N.D.	9.91127e-05	9.40537e-05	8.54181e-05	N.D.	9.84036e-05	N.D.	N.D.	N.D.	9.7052e-05	N.D.	N.D.	0.000121849	1.55391e-05	9.65832e-05	3.57722e-06	9.19108e-05	9.18217e-06	N.D.	N.A.	9.7052e-05	N.A.
C_0039	Pipecolic acid	Pipecolic acid	C00408	HMDB00070,HMDB00716,HMDB05960	130.086	10.3065	0.0151782	0.0185004	0.0157856	0.0142736	0.0124082	0.0124771	0.0163705	0.0168834	0.0149857	0.0183825	0.0193828	0.0181972	0.0144707	0.0134147	0.0175302	0.0164881	0.00176904	0.013053	0.00105764	0.0160799	0.000981673	0.0186542	0.000637796	0.0151385	0.0021375
C_0050	Alloisoleucine	Alloisoleucine	No ID	HMDB00557	132.101	10.5081	0.0114523	0.0108507	0.0114996	0.00983362	0.00822888	0.00869568	0.010942	0.0113301	N.D.	0.011518	0.011391	0.00950419	0.0206148	0.0118494	0.0154247	0.0112675	0.000361767	0.00891939	0.000825428	0.0111361	0.000274393	0.0108044	0.00112781	0.015963	0.00440746
A_0030	Octanoic acid	Octanoic acid	C06423	HMDB00482	143.109	8.36429	0.000801809	0.000701073	0.00055756	0.000546763	0.00049434	0.000574185	0.000620704	0.000585556	0.000688825	0.000514292	0.000702479	0.000484063	0.000639483	0.000592251	0.000540294	0.000686814	0.000122747	0.000538429	4.05696e-05	0.000631695	5.25048e-05	0.000566945	0.000118345	0.000590676	4.96134e-05
A_0129	Malonyl CoA_divalent	Malonyl-CoA	C00083	HMDB01175	425.553	12.1181	0.000343291	0.000152807	0.000252114	0.000194707	N.D.	N.D.	0.000122061	0.000112961	0.000118894	0.000263233	0.000162377	0.000244984	0.000426245	0.000134931	0.00036012	0.000249404	9.52709e-05	0.000194707	N.A.	0.000117972	4.61989e-06	0.000223532	5.37412e-05	0.000307099	0.000152723
A_0144	GTP	GTP	C00044	HMDB01273	521.985	11.5533	0.0573939	0.041497	0.0350911	0.039893	0.0334105	0.0312405	0.0384384	0.0466235	0.0367748	0.0336389	0.0262876	0.0440208	0.0514224	0.0429885	0.0343447	0.0446607	0.011483	0.034848	0.00450182	0.0406122	0.00527196	0.0346491	0.0089097	0.0429185	0.00853903
A_0147	NAD+	NAD+	C00003	HMDB00902	662.103	6.61685	0.417668	0.346912	0.378361	0.323653	0.289615	0.276415	0.318182	0.332598	0.300243	0.33616	0.32423	0.319041	0.374216	0.354556	0.397085	0.38098	0.0354506	0.296561	0.0243732	0.317007	0.0162094	0.326477	0.00877791	0.375286	0.0212846
A_0017	Hexanoic acid	Hexanoic acid	C01585	HMDB00535	115.077	8.95213	0.000943333	0.00102107	0.000746646	0.000747623	0.000651696	0.000698788	0.000783618	0.00094125	0.0008599	0.000798197	0.00100734	0.000782419	0.0010134	0.000784843	0.000930557	0.000903684	0.000141444	0.000699369	4.79662e-05	0.000861589	7.88298e-05	0.000862653	0.000125553	0.000909599	0.00011571
A_0099	N-Acetylneuraminic acid	NeuNAc	C00270	HMDB00230	308.1	7.19733	0.0071001	0.00606489	0.00671265	0.00540126	0.00522654	0.00474382	0.00588493	0.00662159	0.00540696	0.00621285	0.00552731	0.00574117	0.00656311	0.00673676	0.00781097	0.00662588	0.000523033	0.00512387	0.000340533	0.00597116	0.000611889	0.00582711	0.000350756	0.00703695	0.000675919
A_0012	Glyceric acid	Glyceric acid	C00258	HMDB00139,HMDB06372	105.02	10.4505	0.00151612	0.00139672	0.00145451	0.00109902	0.00100752	0.00122462	0.00131494	0.00126043	0.000998332	0.00131548	0.00115515	0.00131242	0.00136449	0.00177769	0.00142632	0.00145578	5.97098e-05	0.00111039	0.000108995	0.00119123	0.000169267	0.00126101	9.16954e-05	0.00152283	0.000222864
C_0045	5-Amino-4-oxovaleric acid	5-ALA	C00430	HMDB01149	132.065	8.09109	0.00183086	0.00226392	0.00162098	0.00178632	0.00143973	0.00112094	0.00151024	0.00218397	0.0016152	0.00157026	0.00143938	0.00138585	0.00092246	0.00181512	0.00149351	0.00190525	0.00032786	0.001449	0.000332787	0.0017698	0.000362501	0.00146517	9.48713e-05	0.00141036	0.000452102
A_0104	N-Glycolylneuraminic acid	GcNeu	C03410	HMDB00833	324.095	7.17283	0.00166745	0.00138682	0.00164422	0.00120187	0.00113404	0.00120081	0.00129588	0.00147164	0.00113843	0.0014363	0.00125021	0.00128048	0.00151595	0.00153397	0.00179923	0.00156616	0.00015575	0.00117891	3.88554e-05	0.00130198	0.000166687	0.00132233	9.98506e-05	0.00161638	0.000158606
C_0143	Glutathione (GSH)	GSH	C00051	HMDB00125	308.088	13.1146	0.000686999	N.D.	0.000862256	0.000518267	0.000646905	N.D.	N.D.	N.D.	N.D.	N.D.	N.D.	N.D.	N.D.	0.000694169	N.D.	0.000774628	0.000123926	0.000582586	9.09612e-05	N.D.	N.A.	N.D.	N.A.	0.000694169	N.A.
A_0127	Trehalose 6-phosphate	Trehalose 6-phosphate	C00689	HMDB01124	421.077	8.39461	0.00345156	0.00307053	0.00341155	0.00266854	0.00233343	0.00246849	0.00255462	0.00310983	0.00233572	0.00251013	0.00223026	0.00249753	0.00297265	0.0034146	0.00307232	0.00331121	0.000209397	0.00249015	0.000168605	0.00266672	0.000399047	0.00241264	0.00015807	0.00315319	0.00023181
C_0130	Thiamine	Thiamine	C00378	HMDB00235	265.111	6.7017	0.00234372	0.00273661	0.00272722	0.00204475	0.00182909	0.00199242	0.00193117	0.00199952	0.00187591	0.00158682	0.00191756	0.00140929	0.00234998	0.00323284	0.00308852	0.00260252	0.000224176	0.00195542	0.00011249	0.00193554	6.19195e-05	0.00163789	0.000257954	0.00289045	0.00047359
C_0071	Glu	Glu	C00025,C00217,C00302	HMDB00148,HMDB03339	148.06	10.9317	0.784821	0.591214	0.608305	0.627341	0.408105	0.431685	0.530913	0.606037	0.520718	0.52624	0.610686	0.524488	0.527166	0.414699	0.614669	0.661447	0.107187	0.489044	0.120348	0.552556	0.0465954	0.553805	0.0492687	0.518845	0.100244
A_0079	2-Deoxyglucose 6-phosphate	2-Deoxyglucose 6-phosphate	C06369	No ID	243.029	10.3178	0.000581873	0.000562415	0.000500434	0.00040282	0.000417007	0.000389204	0.000444421	0.000539583	0.00048082	0.000376703	0.000556293	0.000421286	0.000807307	0.000504709	0.000626384	0.000548241	4.25296e-05	0.00040301	1.39025e-05	0.000488275	4.80171e-05	0.000451427	9.35122e-05	0.000646133	0.000152263
C_0110	Trp	Trp	C00078,C00525,C00806	HMDB00929	205.096	10.9988	0.0282359	0.0298337	0.0188799	0.0201869	0.0196324	0.0162112	0.0167258	0.0225696	0.0183025	0.0205384	0.0183967	0.0213596	0.0156617	0.0233057	0.0180691	0.0256498	0.00591715	0.0186768	0.00215325	0.0191993	0.00302335	0.0200982	0.00152972	0.0190122	0.00390831
C_0107	N-Acetylhistidine	N-Acetylhistidine	C02997	No ID	198.086	9.84994	0.0790971	0.0722888	0.0883606	0.064675	0.0609207	0.0488731	0.0607587	0.0620297	0.0511997	0.0633337	0.0730779	0.0562992	0.0789789	0.0729267	0.0857061	0.0799155	0.00806709	0.0581563	0.00825569	0.0579961	0.00592001	0.0642369	0.00842576	0.0792039	0.00639267
C_0139	Argininosuccinic acid	ArgSuccinate	C03406	HMDB00052	291.129	9.47966	0.0414562	0.0320346	0.0367954	0.0358935	0.0221669	0.0218955	0.0367602	0.0282565	0.0293489	0.047077	0.0365307	0.0421885	0.0417312	0.0307366	0.0427541	0.0367621	0.00471092	0.026652	0.00800454	0.0314552	0.0046266	0.0419321	0.00527786	0.0384073	0.00666269
C_0001	Ethanolamine	Ethanolamine	C00189	HMDB00149	62.0606	6.44758	0.0019292	0.0026819	0.00222623	0.00159233	0.00184926	0.00150995	0.00138426	0.00195103	0.00136842	0.00147165	N.D.	0.00146967	0.0019611	0.00248138	0.00203314	0.00227911	0.000379126	0.00165051	0.000176983	0.0015679	0.00033189	0.00147066	1.40145e-06	0.00215854	0.000281898
C_0117	Ergothioneine	Ergothioneine	C05570	HMDB03045	230.095	17.0305	0.0320636	0.0290814	0.0277536	0.0227117	0.0222833	0.0186848	0.0214096	0.0406281	0.0220502	0.029975	0.0265333	0.0209902	0.0316357	0.0260934	0.031854	0.0296329	0.00220727	0.0212266	0.00221168	0.0280293	0.0109156	0.0258328	0.00453318	0.029861	0.00326468
C_0023	3-Amino-2-piperidone	3-Amino-2-piperidone	No ID	HMDB00323	115.086	7.7045	0.0086387	0.00962564	0.00784935	0.00665959	0.0062505	0.00560799	0.00634269	0.00659246	0.0053022	0.00463852	0.00456763	0.00531041	0.00773795	0.0103281	0.00716674	0.00870457	0.000889974	0.00617269	0.000530097	0.00607912	0.000684325	0.00483886	0.000409916	0.00841092	0.00168468
C_0095	S-Carboxymethylcysteine	S-Carboxymethylcysteine	C03727	No ID	180.033	12.9449	0.000780556	0.000507653	0.000797822	0.000612433	0.000388009	0.000467333	0.000728716	0.000538241	0.000481004	0.000735449	0.000645193	0.000657054	0.000674106	0.000545786	0.000792656	0.000695344	0.000162774	0.000489258	0.000113807	0.000582654	0.00012969	0.000679232	4.90455e-05	0.000670849	0.000123467
A_0037	3-Hydroxy-3-methylglutaric acid	3-Hydroxy-3-methylglutaric acid	C03761	No ID	161.046	15.6425	0.00652014	0.00428214	0.00396279	0.00439784	0.002284	0.00337511	0.00350437	0.00404871	0.00350846	0.00577964	0.00599663	0.00492681	0.00536437	0.00381263	0.00474641	0.00492169	0.00139348	0.00335231	0.0010571	0.00368718	0.000313105	0.00556769	0.000565526	0.00464114	0.00078121
C_0132	2'-Deoxyguanosine	dGuanosine	C00330	HMDB00085	268.103	11.374	0.00462256	0.0052764	0.00472395	0.003242	0.00330984	0.00338652	0.00460464	0.0043743	0.00429139	0.00531676	0.0055621	0.00363688	0.0023945	0.00586848	0.00260934	0.0048743	0.000351895	0.00331279	7.23038e-05	0.00442344	0.000162302	0.00483858	0.00104791	0.00362411	0.00194665
A_0028	o-Hydroxybenzoic acid	o-Hydroxybenzoic acid	C00805	HMDB01895	137.026	10.4999	0.000170689	0.000148091	0.000135121	0.000102628	N.D.	N.D.	N.D.	0.000136866	9.9595e-05	0.00010635	0.000185739	0.000136273	0.000153301	8.26396e-05	0.000160535	0.000151301	1.79998e-05	0.000102628	N.A.	0.000118231	2.63547e-05	0.000142787	4.00938e-05	0.000132159	4.30369e-05
C_0011	Hexylamine	Hexylamine	C08306	No ID	102.128	7.69194	0.0137338	0.00570273	0.0126059	0.00916737	0.0062384	0.00620368	0.00762511	0.00885435	0.00876473	0.00688251	0.00594534	0.00359355	0.00958705	0.0110648	0.00984625	0.0106808	0.00434788	0.00720315	0.00170116	0.00841473	0.000685296	0.0054738	0.00169442	0.010166	0.000789091
A_0060	N-Acetylglutamic acid	N-AcGlu	C00624	HMDB01138	188.058	13.3181	0.00109275	0.000888545	0.000788806	0.000674443	0.000606912	0.00058549	0.000642987	0.000643087	0.000588277	0.000684957	0.000712888	0.000557996	0.000783793	0.000613728	0.000767509	0.000923366	0.000154933	0.000622282	4.64256e-05	0.000624784	3.16156e-05	0.000651947	8.25539e-05	0.000721677	9.38405e-05
A_0134	HMG CoA_divalent	HMG-CoA	C00356	HMDB01375	454.574	11.4653	0.000437481	0.000361974	0.000564306	0.000343705	0.000231752	0.000339652	0.000700675	0.000316815	0.00058923	0.000603185	0.00034696	0.000431785	0.000522606	0.000546028	0.000493937	0.000454587	0.000102245	0.000305036	6.34981e-05	0.000535574	0.000197475	0.000460643	0.000130527	0.000520857	2.60896e-05
C_0036	Taurine	Taurine	C00245	HMDB00251	126.022	21.1361	0.00690277	0.0067948	0.00558331	0.00501699	0.00378662	0.00397957	0.00631478	0.00652488	0.00548135	0.00710984	0.00783448	0.00803381	0.00811988	0.0068462	0.00883266	0.00642696	0.000732614	0.00426106	0.000661728	0.00610701	0.000551922	0.00765938	0.000486236	0.00793291	0.00100634
C_0129	Glycerophosphocholine	GPCho	C00670	HMDB00086	258.109	20.792	0.156999	0.137328	0.15344	0.117524	0.0928276	0.0863822	0.1145	0.0973167	0.0999533	0.138004	0.117475	0.136656	0.161703	0.13259	0.173033	0.149256	0.0104815	0.0989113	0.0164382	0.103923	0.00925425	0.130712	0.0114831	0.155775	0.0208627
A_0107	Fructose 1,6-diphosphate	F1,6P	C00354	HMDB01058	338.991	14.7315	0.00582065	0.00526288	0.00398197	0.00337024	0.0037051	0.00287549	0.00237041	0.00565013	0.00307386	0.00233969	0.00207737	0.0025918	0.0044607	0.00480664	0.00286794	0.00502183	0.000942741	0.00331694	0.000417363	0.00369813	0.00172668	0.00233629	0.000257235	0.00404509	0.00103401
C_0034	Nicotinamide	Nicotinamide	C00153	HMDB01406	123.055	7.48526	0.00562438	0.00783974	0.00555507	0.00502124	0.00379065	0.00372089	0.00537183	0.00415169	0.0045312	0.00558625	0.00532648	0.00655065	0.00673758	0.00537559	0.00650769	0.00633973	0.00129951	0.00417759	0.000731452	0.00468491	0.00062442	0.00582113	0.000644997	0.00620695	0.000729101
A_0061	N-Acetylmethionine	N-Acetylmethionine	C02712	HMDB11745	190.056	8.14182	0.003136	0.00255976	0.00317567	0.0023778	0.00167733	0.00175791	0.00262295	0.00321438	0.00246986	0.0031372	0.00337246	0.00296147	0.00368452	0.00248853	0.00380672	0.00295714	0.000344717	0.00193768	0.00038328	0.00276907	0.00039318	0.00315704	0.000206211	0.00332659	0.00072835
A_0041	3-(2-Hydroxyphenyl)propionic acid	3-(2-Hydroxyphenyl)propionic acid	C01198	No ID	165.056	8.69088	0.000874006	0.000651788	0.000587915	0.000456661	0.000566043	0.000354806	0.000487254	0.000708236	0.00071837	0.000617885	0.000784593	0.000618148	0.000656542	0.000559568	0.000669087	0.00070457	0.000150171	0.00045917	0.000105641	0.000637954	0.000130608	0.000673542	9.61731e-05	0.000628399	5.99384e-05
A_0071	2-Deoxyribose 1-phosphate	dR1P	C00672	HMDB01351	213.018	11.1137	0.00728131	0.00526737	0.00425179	0.00472945	0.00230088	0.00377057	0.00446055	0.00468366	0.00556683	0.00410377	0.00271184	0.00501102	0.00357663	0.00403954	0.0032171	0.00560016	0.00154193	0.0036003	0.00122321	0.00490368	0.00058504	0.00394221	0.00115807	0.00361109	0.0004123
A_0039	Phenylpyruvic acid	Phenylpyruvate	C00166	HMDB00205	163.041	9.23439	0.00107171	0.000873453	0.000939737	0.000666752	0.000660261	0.00051934	0.000428576	0.000707973	0.00059757	0.000504644	0.00047603	0.000521904	0.00048503	0.0010393	0.000689639	0.000961633	0.000100925	0.000615451	8.32979e-05	0.00057804	0.000140719	0.000500859	2.31703e-05	0.000737989	0.00028028
A_0048	Decanoic acid	Decanoic acid	C01571	HMDB00511	171.14	7.98693	0.000490552	0.000512894	0.000562198	0.000289863	N.D.	0.000370923	0.000632836	0.000676975	0.000526805	0.000671634	0.000596309	0.000589931	0.000706336	0.000652013	0.000693978	0.000521882	3.66586e-05	0.000330393	5.73177e-05	0.000612205	7.71815e-05	0.000619292	4.54421e-05	0.000684109	2.84747e-05
C_0118	γ-Glu-2-aminobutyric acid	g-Glu-2-aminobutyric acid	No ID	No ID	233.113	12.3281	0.00122854	0.0011065	0.00157755	0.000775984	0.000846626	0.000824744	0.000882606	0.000669423	0.000834437	0.000764054	0.000860719	0.000687598	0.00111586	0.00098359	0.0012681	0.0013042	0.000244466	0.000815784	3.61629e-05	0.000795489	0.000111801	0.00077079	8.67569e-05	0.00112252	0.000142372
A_0073	O-Succinylhomoserine	O-Succinylhomoserine	C01118	No ID	218.068	12.2944	0.00282426	0.00219189	0.00249796	0.00181829	0.00152756	0.0013538	0.00179081	0.00192217	0.00148606	0.00231718	0.00229618	0.00209549	0.00200351	0.00192709	0.00259688	0.0025047	0.000316242	0.00156655	0.000234691	0.00173301	0.000223724	0.00223629	0.000122383	0.00217583	0.000366639
C_0120	Ser-Glu	Ser-Glu	No ID	No ID	235.092	10.6379	0.00117527	0.00114754	0.000885423	0.0007597	0.000698012	0.000529205	0.00062235	0.000540627	0.000487975	0.000855138	0.000778944	0.0007359	0.000743673	0.00121571	0.000742648	0.00106941	0.000159941	0.000662306	0.000119324	0.000550317	6.77098e-05	0.000789994	6.03824e-05	0.000900678	0.000272829
C_0113	XC0065	XC0065	No ID	No ID	221.09	12.9958	0.000525151	0.000480294	N.D.	N.D.	0.000308659	N.D.	0.000370393	0.000429321	N.D.	0.000471982	N.D.	N.D.	0.000576712	0.000685354	N.D.	0.000502723	3.17187e-05	0.000308659	N.A.	0.000399857	4.16686e-05	0.000471982	N.A.	0.000631033	7.68218e-05
C_0019	Cytosine	Cytosine	C00380	HMDB00630	112.05	7.35398	0.000620757	0.000615567	0.000401083	0.000313651	N.D.	0.000311336	N.D.	0.000316426	N.D.	0.000405739	N.D.	0.000391391	0.000596191	0.000299705	0.000360502	0.000545803	0.000125358	0.000312493	1.63674e-06	0.000316426	N.A.	0.000398565	1.01457e-05	0.000418799	0.000156604
A_0008	Isovaleric acid	Isovaleric acid	C08262	HMDB00718	101.062	9.28162	0.00791051	0.00557439	0.00725693	0.00445256	0.00362336	0.00378813	0.0034598	0.00516939	0.00468835	0.00580261	0.00857015	0.00467111	0.00424954	0.0050667	0.00599644	0.00691395	0.00120524	0.00395468	0.000438972	0.00443918	0.00088161	0.00634796	0.00200591	0.00510422	0.000874053
C_0111	Carboxymethyllysine	Carboxymethyllysine	No ID	No ID	205.117	9.27344	0.0337722	0.0276861	0.034538	0.0233737	0.015441	0.0157682	0.0204259	0.0166521	0.0173057	0.0414178	0.031139	0.0349453	0.0311494	0.0269573	0.0373892	0.0319988	0.00375448	0.0181943	0.00448847	0.0181279	0.00201679	0.035834	0.00519667	0.0318319	0.00524934
C_0090	N-Acetylornithine	N-AcOrn	C00437	HMDB03357	175.107	9.63048	0.0579456	0.0414565	0.0576568	0.0350864	0.0288512	0.0243467	0.0426781	0.0371713	0.0371649	0.0613554	0.0685526	0.0531063	0.0743986	0.0358676	0.0755926	0.052353	0.00943768	0.0294281	0.00539302	0.0390048	0.00318125	0.0610048	0.00772913	0.0619529	0.0225985
C_0137	His-Glu	His-Glu	No ID	No ID	285.12	7.67007	0.000516956	0.000438497	0.000537915	0.000268338	N.D.	0.000290931	0.000405093	0.000403085	N.D.	0.000397459	0.000395709	0.00032533	0.000489753	0.00055607	0.000358262	0.000497789	5.24073e-05	0.000279634	1.5976e-05	0.000404089	1.42037e-06	0.000372833	4.11475e-05	0.000468028	0.000100677
A_0122	Acetyl CoA_divalent	AcCoA	C00024	HMDB01206	403.558	10.3581	0.109495	0.0719674	0.098762	0.0515636	0.0553506	0.0484862	0.0753095	0.0703502	0.0916193	0.0805309	0.0572494	0.0790171	0.0875566	0.0856121	0.0908171	0.0934082	0.0193282	0.0518001	0.0034383	0.079093	0.0111278	0.0722658	0.0130266	0.0879952	0.00263008
C_0026	Betaine	Betaine	C00719	HMDB00043	119.089	11.3026	0.616744	0.585695	0.50782	0.378043	0.260495	0.308249	0.432761	0.442344	0.415315	0.565633	0.658034	0.581198	0.728905	0.475006	0.825505	0.570086	0.0561142	0.315596	0.0591173	0.43014	0.0137034	0.601622	0.0494705	0.676472	0.181037
A_0068	Erythrose 4-phosphate	E4P	C00279,C03604	HMDB01321	199.003	11.953	0.000202723	0.000162004	0.00019562	7.44986e-05	0.000146099	8.70778e-05	0.000105473	0.000140544	0.000131284	N.D.	0.000170936	N.D.	0.000225225	0.00018839	N.D.	0.000186783	2.17509e-05	0.000102559	3.82284e-05	0.000125767	1.81749e-05	0.000170936	N.A.	0.000206808	2.60462e-05
A_0077	Ribose 5-phosphate	R5P	C00117	HMDB01548	229.014	10.6211	0.000274202	0.000152336	0.000345076	0.000168556	0.000113796	0.000135909	0.000166627	0.000100614	0.000161544	0.000199147	0.00018944	0.000174114	0.000623807	0.00015314	0.000317645	0.000257205	9.74881e-05	0.00013942	2.75483e-05	0.000142928	3.67335e-05	0.000187567	1.26214e-05	0.000364864	0.00023886
A_0004	Butyric acid	Butyric acid	C00246	HMDB00039	87.0459	9.9352	0.00277836	0.00198861	0.00177112	0.00120187	0.00113233	0.00118012	0.0011706	0.00150553	0.00140767	0.00150199	0.00278517	0.00180523	0.00221145	0.00144339	0.00201936	0.00217937	0.000530021	0.00117144	3.55715e-05	0.00136127	0.000172219	0.00203079	0.000670669	0.0018914	0.000399698
C_0122	Thymidine	Thymidine	C00214	HMDB00273	243.099	21.1725	0.00823306	0.00894016	0.00795578	0.00504106	0.00455524	0.00386504	0.00479021	0.00493004	0.00570512	0.00661302	0.00666953	0.00513851	0.0073129	0.0091858	0.00855575	0.00837633	0.000507589	0.00448711	0.000590965	0.00514179	0.000492845	0.00614035	0.00086808	0.00835149	0.000953014
C_0048	Creatine	Creatine	C00300	HMDB00064	132.076	8.94442	0.00855744	0.00786558	0.00775669	0.00520532	0.00415916	0.00358267	0.00527678	0.00493242	0.00486093	0.0064587	0.00652677	0.00577284	0.0089192	0.00648773	0.00855949	0.0080599	0.000434307	0.00431572	0.00082258	0.00502338	0.000222344	0.00625277	0.000417026	0.00798881	0.00131236
A_0022	5-Oxoproline	Oxoproline	C01879	HMDB00267	128.036	9.58228	0.0407799	0.0329934	0.0305322	0.021295	0.0177123	0.0160185	0.0219321	0.0300388	0.0201389	0.0311136	0.0314557	0.0307519	0.0287613	0.0268404	0.0325889	0.0347685	0.00534951	0.0183419	0.002694	0.0240366	0.00527482	0.0311071	0.000351935	0.0293968	0.00292649
C_0038	XC0016	XC0016	No ID	No ID	129.065	8.86745	0.00222284	0.00224796	0.00230514	0.00133815	0.00111561	0.00109724	0.00131938	0.0014422	0.00121297	0.00191503	0.00177411	0.00191362	0.00288078	0.00211409	0.00251754	0.00225865	4.2177e-05	0.00118367	0.000134099	0.00132485	0.000114715	0.00186759	8.0959e-05	0.00250414	0.000383517
C_0015	Choline	Choline	C00114	HMDB00097	104.107	6.92565	0.135109	0.145778	0.131959	0.076569	0.072208	0.0665883	0.0801542	0.0722436	0.0706086	0.101553	0.10194	0.0926382	0.12428	0.126773	0.13961	0.137615	0.00724247	0.0717884	0.00500352	0.0743355	0.00510506	0.0987103	0.00526217	0.130221	0.00822623
C_0092	Arg	Arg	C00062,C00792	HMDB00517,HMDB03416	175.119	7.2155	0.020261	0.0268912	0.0225895	0.0119102	0.0151754	0.00895765	0.00822408	0.0104071	0.00934333	0.00980097	0.00548518	0.00991902	0.0153194	0.028566	0.0151642	0.0232472	0.00336365	0.0120144	0.00311017	0.00932482	0.00109161	0.00840172	0.00252649	0.0196832	0.00769311
A_0011	2-Hydroxybutyric acid	2-HBA	C05984	HMDB00008	103.041	9.84783	0.00131316	0.000986172	0.000802086	0.00072301	0.000510736	0.000367315	0.000549399	0.00137891	0.000853705	0.00132558	0.00132562	0.00100115	0.000662997	0.000690531	0.00104428	0.00103381	0.000258845	0.000533687	0.000178955	0.000927337	0.000419627	0.00121745	0.000187319	0.000799269	0.000212631
A_0078	XA0033	XA0033	No ID	No ID	242.079	7.80967	0.0002546	0.000223315	0.000204474	N.D.	N.D.	0.000114741	N.D.	N.D.	N.D.	N.D.	N.D.	0.000136929	0.000226839	0.000254922	0.000221735	0.000227463	2.53189e-05	0.000114741	N.A.	N.D.	N.A.	0.000136929	N.A.	0.000234499	1.78704e-05
C_0054	Ornithine	Ornithine	C00077,C00515,C01602	HMDB00214,HMDB03374	133.097	6.89076	0.731904	0.642919	0.668154	0.407993	0.312287	0.28759	0.470611	0.363864	0.41033	0.735288	0.615496	0.610096	0.74198	0.608181	0.848893	0.680992	0.0458607	0.335957	0.0635955	0.414935	0.0535222	0.653627	0.0707722	0.733018	0.120606
A_0018	N-Acetylglycine	N-Acetylglycine	No ID	HMDB00532	116.036	9.62155	0.000240734	0.000227088	N.D.	0.000148997	8.83448e-05	0.000102713	0.000127756	0.000113223	0.000137717	0.000170665	0.000142022	0.000187457	0.000178659	0.000135398	0.000247996	0.000233911	9.64893e-06	0.000113352	3.16948e-05	0.000126232	1.2318e-05	0.000166715	2.29733e-05	0.000187351	5.68e-05
C_0135	Saccharopine	Saccharopine	C00449	HMDB00279	277.138	10.7531	0.00359753	0.00262414	0.00311527	0.0017495	0.00147336	0.00129668	0.00186102	0.00153125	0.001397	0.00353573	0.00256414	0.0031567	0.00328566	0.00266355	0.00341917	0.00311231	0.0004867	0.00150652	0.000228224	0.00159642	0.000238774	0.00308552	0.000489689	0.00312279	0.000403277
C_0141	Arg-Glu	Arg-Glu	No ID	No ID	304.163	7.60751	0.00148873	0.00158148	0.00120904	0.000749788	0.000681873	0.000615431	0.000882606	0.000802989	0.00075915	0.00102903	0.0011199	0.00099659	0.0012209	0.00148604	0.00101508	0.00142641	0.000193878	0.000682364	6.71795e-05	0.000814915	6.25862e-05	0.00104851	6.39236e-05	0.00124067	0.000236101
C_0014	GABA	GABA	C00334	HMDB00112	104.071	7.78672	0.0451876	0.044102	0.0447092	0.0246325	0.0216538	0.0172071	0.02494	0.0264621	0.0243416	0.0336846	0.0364759	0.0319079	0.0460994	0.037203	0.0497903	0.0446662	0.000544091	0.0211645	0.00373685	0.0252479	0.00109326	0.0340228	0.00230268	0.0443642	0.00647051
C_0146	XC0137	XC0137	No ID	No ID	350.1	13.3638	0.000805141	0.000714362	0.000572666	0.000333475	0.000311348	N.D.	0.000491845	0.000411035	0.000448937	0.000636084	0.000553715	0.000603069	0.000548189	0.000510526	0.000687416	0.000697389	0.000117163	0.000322412	1.56458e-05	0.000450606	4.04309e-05	0.000597623	4.14538e-05	0.000582044	9.31778e-05
C_0100	Phosphorylcholine	Phosphorylcholine	C00588	HMDB01565	184.073	19.8721	0.00621167	0.00422917	0.00564267	0.00298287	0.00239328	0.00198057	0.00289525	0.00258706	0.00232067	0.0043728	0.00384274	0.00444381	0.00586242	0.00434278	0.00566876	0.00536117	0.00102079	0.00245224	0.000503743	0.00260099	0.000287543	0.00421978	0.000328453	0.00529132	0.000827148
C_0067	γ-Butyrobetaine	Actinine	C01181	HMDB01161	146.117	8.18436	0.0444835	0.0389814	0.0421818	0.0235903	0.0165216	0.0173413	0.0254145	0.0195977	0.0191433	0.038074	0.0345154	0.0359618	0.0437508	0.0331475	0.0511255	0.0418822	0.00276329	0.0191511	0.00386628	0.0213852	0.00349692	0.0361837	0.00178965	0.0426746	0.00903721
C_0052	Gly-Gly	Gly-Gly	C02037	HMDB11733	133.06	8.46338	0.00334895	0.00314775	0.00279238	0.00178774	0.00141889	0.00103077	0.00151929	0.00164653	0.00137539	0.00161317	0.00215249	0.00139935	0.00307974	0.00229259	0.00258621	0.00309636	0.000281822	0.00141246	0.000378527	0.00151374	0.000135652	0.00172167	0.000388118	0.00265285	0.000397781
C_0041	XC0017	XC0017	No ID	No ID	130.097	7.92173	0.00161233	0.0019227	0.00142189	0.000710139	0.000781397	N.D.	0.000817731	0.000828431	0.00101568	0.000677486	0.000566882	0.000724535	0.00119308	0.00166013	0.00110016	0.00165231	0.000252785	0.000745768	5.03873e-05	0.000887282	0.000111329	0.000656301	8.09332e-05	0.00131779	0.000300092
C_0069	Gln	Gln	C00064,C00303,C00819	HMDB00641,HMDB03423	147.076	10.7634	0.0497309	0.0180392	0.0167716	0.0205112	0.00744277	0.0101201	0.0231529	0.0161162	0.016053	0.0193934	0.0137459	0.0187456	0.0248424	0.0130908	0.02485	0.0281806	0.0186739	0.0126913	0.00690322	0.0184407	0.00408103	0.0172949	0.00309062	0.0209277	0.006787
C_0084	Carnitine	Carnitine	C00318,C00487,C15025	HMDB00062	162.112	8.59072	0.477838	0.404841	0.438713	0.249715	0.170937	0.170024	0.258709	0.199574	0.196105	0.396623	0.337059	0.353179	0.497567	0.357575	0.5323	0.440464	0.0365299	0.196892	0.0457483	0.218129	0.035186	0.362287	0.0308089	0.462481	0.0924962
C_0136	Guanosine	Guanosine	C00387	HMDB00133	284.098	12.4074	0.0366206	0.0354726	0.0327795	0.0176494	0.0159319	0.0131781	0.0164293	0.01884	0.0184148	0.0284853	0.0304682	0.0197748	0.0357318	0.0347907	0.0368406	0.0349576	0.00197167	0.0155865	0.00225556	0.0178947	0.00128677	0.0262428	0.00568847	0.0357877	0.00102607
A_0146	UDP-N-acetylglucosamine	UDP-GlcNAc	C00043	HMDB00290	606.075	8.48471	0.0685289	0.0391766	0.0558313	0.0333945	0.0198795	0.0189337	0.0334289	0.0324585	0.0297022	0.0650589	0.0371863	0.0651702	0.0464227	0.0498819	0.0361129	0.0545123	0.0147205	0.0240692	0.00808975	0.0318632	0.00193338	0.0558052	0.0161245	0.0441392	0.00716289
C_0030	Homoserine	Homoserine	C00263	HMDB00719	120.066	10.1093	0.00651966	0.00601812	0.00656285	0.00326749	0.00250558	0.00256967	0.00382387	0.00392829	0.00358731	0.00418461	0.00477207	0.0036795	0.006188	0.00537191	0.00752127	0.00636688	0.000302804	0.00278091	0.000422602	0.00377982	0.000174703	0.00421206	0.000546802	0.00636039	0.001085
C_0103	N6,N6,N6-Trimethyllysine	Trimethyllysine	C03793	HMDB01325	189.159	7.28072	0.00149214	0.00147356	0.00155945	0.000778108	0.000654302	0.00052723	0.000528809	0.00061218	0.000673405	0.000714372	0.000820524	0.000747265	0.00138369	0.00139568	0.00135692	0.00150838	4.51875e-05	0.000653214	0.000125442	0.000604798	7.25802e-05	0.00076072	5.43403e-05	0.00137876	1.98463e-05
C_0087	Phe	Phe	C00079,C02057,C02265	HMDB00159	166.085	11.0866	0.609042	0.573662	0.580013	0.30238	0.257749	0.198582	0.275098	0.315049	0.259209	0.355325	0.354419	0.336012	0.502969	0.510379	0.524451	0.587572	0.0188622	0.252904	0.0520684	0.283119	0.0287713	0.348585	0.0108986	0.5126	0.0109115
C_0104	Homocitrulline	Homocitrulline	C02427	HMDB00679	190.118	11.1633	0.00687818	0.00568146	0.00636086	0.00344308	0.00254324	0.00214907	0.00330261	0.00260057	0.00257372	0.00634805	0.00652885	0.00598309	0.00599669	0.00458666	0.00754516	0.00630683	0.000600191	0.0027118	0.000663264	0.00282563	0.000413289	0.00628666	0.000278008	0.00604283	0.00147979
A_0072	Desthiobiotin	Desthiobiotin	C01909	HMDB03581	213.126	7.65044	0.000604584	0.000468326	0.000549129	0.000292061	0.000195044	0.000196286	0.000309981	0.000324433	0.000250179	0.000486498	0.000366622	0.000383882	0.000440077	0.000492569	0.000572264	0.000540679	6.85212e-05	0.000227797	5.56577e-05	0.000294864	3.93677e-05	0.000412334	6.48055e-05	0.000501637	6.65583e-05
C_0022	Creatinine	Creatinine	C00791	HMDB00562	114.066	7.40374	0.00495582	0.00584333	0.00301319	0.00231521	0.00184657	0.00157182	0.0016166	0.00266895	0.00208993	0.00325645	0.00286837	0.00385424	0.00311452	0.00386751	0.00340797	0.00460411	0.00144748	0.0019112	0.000375885	0.00212516	0.000527056	0.00332635	0.000496639	0.00346334	0.000379536
C_0043	Mevalolactone	Mevalolactone	No ID	HMDB06024	131.07	21.2868	0.0146756	0.0130439	0.0131054	0.00662773	0.00524518	0.00490304	0.00539747	0.00571554	0.00678564	0.00777077	0.00886014	0.00763035	0.0154627	0.0111611	0.016951	0.0136083	0.000924774	0.00559198	0.000913146	0.00596622	0.000727242	0.00808708	0.000673155	0.0145249	0.00300674
A_0006	Lactic acid	Lactic acid	C00186,C00256,C01432	HMDB00190,HMDB01311	89.0253	10.8319	0.108077	0.0716222	0.0574283	0.0351748	0.0361208	0.0223179	0.0244744	0.0920626	0.0393746	0.0579827	0.0990456	0.0541411	0.0445628	0.0492857	0.0667635	0.0790425	0.0261269	0.0312045	0.00771053	0.0519705	0.035511	0.0703898	0.0248909	0.0535373	0.0116951
C_0098	Tyr	Tyr	C00082,C01536,C06420	HMDB00158	182.08	11.2827	0.0299425	0.0279771	0.0249352	0.0124717	0.0120713	0.00795914	0.010466	0.0126674	0.00953085	0.0148362	0.015906	0.0151961	0.0199484	0.0248322	0.0220346	0.0276183	0.00252286	0.010834	0.00249777	0.0108881	0.00161028	0.0153127	0.000544349	0.0222717	0.0024505
C_0083	O-Acetylhomoserine	O-Acetylhomoserine	C01077	No ID	162.076	11.1105	0.00144365	0.00149104	0.00167673	0.000679694	0.000523845	N.D.	0.000711365	0.000771983	0.000416173	0.00121797	0.00111783	0.00129564	0.00145813	0.00143462	0.00130019	0.00153714	0.000123187	0.00060177	0.000110202	0.000633174	0.000190357	0.00121048	8.91429e-05	0.00139765	8.52105e-05
C_0051	Leu	Leu	C00123,C01570,C16439	HMDB00687	132.101	10.35	1.78359	1.67233	1.71999	0.760891	0.687867	0.568068	0.73962	0.928974	0.778158	0.929688	0.970536	0.939676	1.80663	1.46564	1.85862	1.7253	0.0558225	0.672276	0.0973527	0.815584	0.100071	0.946633	0.0212941	1.7103	0.21347
A_0049	N-Acetylleucine	N-Acetylleucine	C02710	HMDB11756	172.099	8.04373	0.00349339	0.00260833	0.00289489	0.00157194	0.000905963	0.00098143	0.00161477	0.00163425	0.00145842	0.00274856	0.00197837	0.00241003	0.00297173	0.00271403	0.00335526	0.00299887	0.000451599	0.00115311	0.000364676	0.00156915	9.63843e-05	0.00237899	0.000386031	0.00301367	0.000322662
C_0025	Val	Val	C00183,C06417,C16436	HMDB00883	118.086	10.0657	0.872939	0.795756	0.858807	0.374862	0.320776	0.273175	0.365652	0.405989	0.358696	0.495855	0.50425	0.454401	0.860274	0.707885	0.900874	0.842501	0.0410941	0.322938	0.0508779	0.376779	0.0255346	0.484835	0.0266889	0.823011	0.101748
A_0046	Glycerol 3-phosphate	G3P	C00093	HMDB00126	171.007	12.2229	0.0659415	0.103823	0.0250453	0.0342105	0.018283	0.0220822	0.0443166	0.0898107	0.0558225	0.0288541	0.0089562	0.0453866	0.0148314	0.0875051	0.0106908	0.0649365	0.0393983	0.0248585	0.0083188	0.0633166	0.0236548	0.0277323	0.0182411	0.0376758	0.0432031
C_0131	Adenosine	Adenosine	C00212	HMDB00050	268.103	9.88021	0.306442	0.300806	0.313111	0.12714	0.122143	0.101586	0.0981646	0.147182	0.130605	0.189434	0.235093	0.110407	0.237359	0.33269	0.306339	0.306786	0.00615969	0.116956	0.0135437	0.125317	0.0249327	0.178311	0.0630826	0.292129	0.0492284
A_0043	Cysteic acid	Cysteic acid	C00506	HMDB02757	167.998	11.3733	0.000947636	0.000768516	0.000916971	0.000355352	0.00032181	0.000299962	0.000542714	0.000488357	0.000376698	0.000978739	0.000791532	0.000905349	0.000703108	0.000752394	0.00102829	0.000877708	9.57977e-05	0.000325708	2.79001e-05	0.000469256	8.46403e-05	0.000891873	9.43281e-05	0.000827932	0.000175259
C_0078	His	His	C00135,C00768,C06419	HMDB00177	156.076	7.39188	0.094642	0.0865001	0.0920182	0.0353958	0.0367647	0.0283276	0.0321864	0.0395603	0.0292353	0.0435729	0.0489369	0.0425508	0.0820085	0.0861174	0.0898201	0.0910534	0.00415579	0.033496	0.004528	0.0336607	0.00531806	0.0450202	0.00343026	0.085982	0.00390755
A_0120	CDP	CDP	C00112	HMDB01546	402.013	11.5392	0.00852705	0.00546427	0.00639392	0.00333596	0.00188167	0.00223804	0.00317161	0.0028206	0.00267858	0.00618276	0.00304215	0.00474285	0.00488441	0.00535593	0.00620219	0.00679508	0.0015703	0.00248522	0.000757997	0.00289026	0.00025379	0.00465592	0.00157211	0.00548085	0.000667708
A_0025	N-Acetylalanine	N-Acetylalanine	No ID	HMDB00766	130.052	8.90965	0.00258568	0.00219283	0.00217501	0.00102892	0.000794614	0.000718272	0.00114955	0.000980655	0.00103931	0.00198366	0.00175747	0.00159021	0.00203417	0.0017478	0.00241671	0.00231784	0.000232126	0.000847267	0.000161877	0.00105651	8.57519e-05	0.00177712	0.000197461	0.00206623	0.000335601
A_0031	4-Acetamidobutanoic acid	4-Acetamidobutanoic acid	C02946	HMDB03681	144.067	8.51476	0.0005955	0.000443094	0.000552923	0.000222837	0.000165922	0.000177283	0.000278289	0.000244573	0.000231832	0.000412536	0.000362227	0.00034101	0.000566175	0.00038892	0.000595099	0.000530505	7.86374e-05	0.00018868	3.01206e-05	0.000251565	2.40049e-05	0.000371924	3.67361e-05	0.000516731	0.000111629
A_0032	2-Oxoglutaric acid	2-OG	C00026	HMDB00208	145.016	21.9857	0.00266887	0.00196032	0.00218724	0.000703012	0.000893482	N.D.	0.00135109	0.00175351	0.00226805	0.00139288	0.00198091	0.00170614	0.00144771	0.00180523	0.00163641	0.00227214	0.000361827	0.000798247	0.000134683	0.00179088	0.00045962	0.00169331	0.000294225	0.00162978	0.000178852
C_0134	Glu-Glu	Glu-Glu	C01425	No ID	277.103	10.8954	0.00484041	0.00367516	0.00397391	0.00190173	0.00120034	0.00124666	0.0020398	0.00149785	0.00199651	0.00279802	0.00201597	0.00265094	0.00294826	0.00396595	0.00255561	0.00416316	0.000605235	0.00144958	0.00039226	0.00184472	0.000301176	0.00248831	0.000415619	0.0031566	0.000727888
C_0035	Nicotinic acid	Nicotinic acid	C00253	HMDB01488	124.039	10.022	0.00427633	0.00363033	0.00255709	0.000912631	0.00142897	0.00129668	0.00120321	0.00217523	0.00128547	0.00156424	0.00158214	0.00202017	0.00346792	0.00350096	0.00397074	0.00348791	0.000868424	0.00121276	0.000268207	0.00155463	0.00053902	0.00172219	0.00025822	0.00364654	0.000281251
A_0066	Glucuronic acid Galacturonic acid	Glucuronic acid Galacturonic acid	C00191 C00333	HMDB00127 HMDB02545	193.037	8.37013	0.000384888	0.000274723	0.00028268	0.000112297	N.D.	0.000105359	0.000129984	N.D.	0.000148678	0.000238885	0.000272942	0.000181551	0.000282627	0.000201463	0.000312621	0.000314097	6.14356e-05	0.000108828	4.90587e-06	0.000139331	1.32184e-05	0.000231126	4.6187e-05	0.00026557	5.75084e-05
A_0145	UDP-glucose UDP-galactose	UDP-Glc UDP-Gal	C00029 C00052	HMDB00286 HMDB00302	565.048	8.68341	0.0855863	0.0560618	0.0646922	0.0286272	0.0235369	0.0183741	0.0287871	0.0275251	0.0235342	0.0445222	0.0408178	0.0418363	0.0624162	0.0580268	0.057755	0.0687801	0.0151808	0.0235128	0.00512659	0.0266155	0.00274205	0.0423921	0.0019137	0.0593993	0.00261622
C_0116	2'-Deoxycytidine	dCyt	C00881	HMDB00014	228.097	9.48708	0.00744363	0.00678872	0.00684592	0.00243061	0.00280953	0.00191804	0.00316531	0.00330418	0.00410735	0.00481015	0.00621007	0.00475991	0.00610034	0.00576564	0.00590685	0.00702609	0.000362728	0.00238606	0.000447414	0.00352562	0.000508563	0.00526004	0.000823127	0.00592428	0.00016803
A_0139	CTP	CTP	C00063	HMDB00082	481.978	12.4398	0.0157672	0.00847443	0.00781639	0.00481428	0.00235643	0.0034083	0.00608993	0.00377945	0.00474649	0.00745114	0.00417301	0.00620664	0.00949289	0.0079285	0.00834258	0.010686	0.00441275	0.00352634	0.00123317	0.00487196	0.00116034	0.0059436	0.00165482	0.00858799	0.000810552
C_0068	Spermidine	Spermidine	C00315	HMDB01257	146.165	4.61391	0.00103323	0.000794157	0.000894835	0.000346219	0.000296554	0.000248147	0.000466197	0.000700429	0.000512374	0.00050134	0.000518372	0.000426197	0.000810457	0.000492897	0.000756083	0.000907408	0.000120031	0.000296974	4.90374e-05	0.000559667	0.000124071	0.00048197	4.90455e-05	0.000686479	0.000169837
A_0033	Mevalonic acid	Mevalonic acid	C00418,C02104	HMDB00227	147.067	8.67007	0.0208485	0.0152418	0.0175068	0.00722175	0.00533666	0.00471928	0.00670371	0.0069518	0.00857255	0.0110333	0.0129333	0.00936256	0.0196866	0.0147374	0.0204526	0.0178657	0.00282051	0.00575923	0.00130365	0.00740935	0.00101497	0.0111097	0.00178659	0.0182922	0.00310228
A_0065	Phenaceturic acid	Phenaceturic acid	C05598	HMDB00821	192.067	8.33829	0.000399709	0.000316933	0.000263287	0.000103067	N.D.	N.D.	0.000148801	0.000127672	0.000131046	0.000219131	0.000159602	0.000149615	0.000263723	0.000234146	0.000251193	0.000326643	6.87277e-05	0.000103067	N.A.	0.000135839	1.13509e-05	0.000176116	3.75852e-05	0.000249687	1.48463e-05
C_0049	Ile	Ile	C00407,C06418,C16434	HMDB00172	132.101	10.257	0.646231	0.603005	0.587616	0.216716	0.211995	0.148024	0.199666	0.276596	0.216768	0.28554	0.288209	0.288486	0.647086	0.518957	0.655761	0.612284	0.0303891	0.192245	0.0383689	0.23101	0.0403944	0.287412	0.00162684	0.607268	0.0766023
A_0090	Rhein	Rhein	C10401	No ID	283.024	8.68718	0.00114056	0.000629622	0.000893994	0.000324146	0.000311532	0.000187386	0.000401093	0.000448952	0.000246843	0.000721478	0.000538251	0.000553402	0.000771345	0.000765467	0.000777785	0.000888058	0.00025552	0.000274354	7.55807e-05	0.00036563	0.000105619	0.000604377	0.000101695	0.000771532	6.1614e-06
C_0070	Lys	Lys	C00047,C00739,C16440	HMDB00182,HMDB03405	147.112	6.96864	0.696713	0.654688	0.686239	0.225408	0.213957	0.167869	0.237562	0.218873	0.194063	0.418908	0.368528	0.371171	0.657061	0.603844	0.706964	0.679213	0.0218756	0.202411	0.0304577	0.216833	0.0218213	0.386202	0.0283549	0.655957	0.0515691
A_0117	PRPP	PRPP	C00119	HMDB00280	388.946	16.5453	0.0230665	0.00917597	0.0390303	0.00864689	0.00580971	0.00626696	0.0106572	0.00606046	0.0132881	0.0177866	0.0267296	0.0182693	0.0594115	0.00930723	0.0490763	0.0237576	0.0149392	0.00690786	0.00152331	0.0100019	0.00365809	0.0209285	0.0050297	0.039265	0.0264538
A_0067	Gluconic acid	Gluconic acid	C00257	HMDB00625	195.053	8.15528	0.00296555	0.00306487	0.00256246	0.000997051	0.000793635	0.000700712	0.000959653	0.000998518	0.000813438	0.00144227	0.00121297	0.00123083	0.00169968	0.00298413	0.00148661	0.00286429	0.00026607	0.000830466	0.000151564	0.00092387	9.7591e-05	0.00129536	0.000127542	0.00205681	0.000810123
A_0014	XA0002	XA0002	No ID	No ID	110.986	15.8089	0.0921347	0.0755452	0.0691293	0.0244085	0.0239033	0.0185507	0.0284744	0.0326934	0.0327563	0.0415173	0.0523471	0.0321199	0.0687108	0.074484	0.067193	0.0789364	0.0118717	0.0222875	0.003246	0.031308	0.00245418	0.0419947	0.0101221	0.0701293	0.00384689
C_0093	Citrulline	Citrulline	C00327	HMDB00904	176.102	11.032	1.78315	1.15979	1.4251	0.578541	0.334207	0.289722	0.587714	0.396171	0.446866	1.30753	0.775644	1.26508	1.9308	1.07061	1.99911	1.45601	0.312827	0.400823	0.155507	0.476917	0.0992448	1.11608	0.295593	1.66684	0.517481
A_0094	N-Acetylglucosamine 1-phosphate	GlcNAc-P	C04256	HMDB01367	300.05	9.62551	0.000888827	0.000785495	0.000864061	0.000251845	0.000272621	0.000165015	0.00028547	0.000364889	0.000354539	0.000671175	0.000358988	0.000778044	0.000529291	0.00086865	0.000412185	0.000846128	5.395e-05	0.000229827	5.7082e-05	0.000334966	4.31762e-05	0.000602736	0.00021775	0.000603375	0.000237079
C_0073	N-Acetylserine	N-Acetylserine	No ID	HMDB02931	148.06	22.0575	0.0849891	0.0932006	0.0724368	0.0285358	0.0159279	0.0213617	0.031933	0.0254802	0.0272346	0.114095	0.113385	0.12734	0.083091	0.0520612	0.114101	0.0835422	0.0104573	0.0219418	0.00632397	0.0282159	0.00333645	0.118273	0.00785982	0.0830843	0.0310197
A_0070	N-Acetylphenylalanine	N-Acetylphenylalanine	C03519	HMDB00512	206.083	8.00135	0.00182547	0.00124014	0.00127975	0.000495998	0.000338207	0.000278553	0.000497158	0.00050228	0.000521563	0.000692766	0.000748972	0.000634335	0.00125246	0.000873785	0.00127789	0.00144845	0.000327102	0.000370919	0.000112353	0.000507	1.28691e-05	0.000692024	5.73223e-05	0.00113471	0.000226324
C_0105	2,6-Diaminopimelic acid	2,6-Diaminopimelic acid	C00666	HMDB01370	191.102	8.98634	0.00167243	0.00146672	0.00168252	0.000320731	0.000437771	0.000472599	0.000636683	N.D.	0.000384803	0.00115022	0.000769934	0.000899986	0.00173431	0.00185479	0.00172563	0.00160722	0.000121783	0.000410367	7.95563e-05	0.000510743	0.000178106	0.000940047	0.000193283	0.00177158	7.21955e-05
A_0010	3-Hydroxybutyric acid	3-HBA	C01089,C03197	HMDB00011,HMDB00357,HMDB00442	103.041	9.61593	0.00106191	0.000699423	0.000787541	0.000311839	0.00015026	0.000174156	0.000477598	0.000515415	0.000417679	0.00106097	0.000751285	0.000997655	0.00111391	0.000564004	0.00122605	0.000849624	0.000189049	0.000212085	8.72122e-05	0.000470231	4.92827e-05	0.000936637	0.000163612	0.000967988	0.000354325
C_0079	Ala-Ala	Ala-Ala	C00993	HMDB03459	161.091	9.32675	0.66692	0.633807	0.660726	0.1804	0.174193	0.119169	0.147247	0.201084	0.144988	0.155727	0.11157	0.138035	0.737911	0.587355	0.787885	0.653817	0.0176042	0.157921	0.033703	0.16444	0.0317548	0.135111	0.0222234	0.704383	0.104384
C_0013	2-Aminoisobutyric acid	2-Aminoisobutyric acid	C03665	HMDB01906	104.071	9.69033	0.543405	0.543173	0.62479	0.160008	0.12643	0.121025	0.180166	0.204498	0.186877	0.297572	0.287295	0.238561	0.655932	0.480314	0.759831	0.570456	0.0470551	0.135821	0.02112	0.190514	0.0125674	0.274476	0.0315251	0.632026	0.141284
C_0074	Met	Met	C00073,C00855,C01733	HMDB00696	150.058	10.7413	0.192354	0.175646	0.173513	0.0534799	0.0283045	0.0343318	0.0617145	0.0791954	0.0549564	0.153315	0.147484	0.148707	0.224156	0.1418	0.230994	0.180504	0.0103169	0.0387054	0.0131452	0.0652888	0.0125085	0.149835	0.00307508	0.198984	0.0496403
C_0088	Pyridoxal	Pyridoxal	C00250	HMDB01545	168.065	8.86592	0.00167516	0.00153132	0.00108162	0.000237893	N.D.	0.000302121	0.000312307	0.000359358	0.000386197	0.000429075	0.000654202	0.000441114	0.00145952	0.00144857	0.00120167	0.00142937	0.000309624	0.000270007	4.54159e-05	0.000352621	3.74032e-05	0.00050813	0.000126645	0.00136992	0.000145811
C_0016	Ser	Ser	C00065,C00716,C00740	HMDB00187,HMDB03406	106.05	10.0072	0.0235184	0.02018	0.0180972	0.00407108	0.00260578	0.00393481	0.00543368	0.00472889	0.00470965	0.0212302	0.0148623	0.0254248	0.0223352	0.0130298	0.0258068	0.0205985	0.00273473	0.00353722	0.000809529	0.00495741	0.000412577	0.0205057	0.00531837	0.0203906	0.00660676
A_0150	3'-Dephospho CoA	Dephospho-CoA	C00882	HMDB01373	686.142	8.04576	0.00118861	0.000271657	0.00172391	0.000229869	0.000127745	0.000170307	0.00019708	9.98255e-05	0.000240648	0.00034087	0.000186665	0.000218736	0.00059453	0.0022266	0.00147839	0.00106139	0.000734435	0.000175974	5.12971e-05	0.000179185	7.20967e-05	0.000248757	8.13683e-05	0.00143317	0.000816974
C_0124	Uridine	Uridine	C00299	HMDB00296	245.078	21.1915	0.0291182	0.0244707	0.0294325	0.00549207	0.00422708	0.00335558	0.00636306	0.00665607	0.00774695	0.015318	0.0198492	0.0107451	0.0233836	0.0233513	0.0286304	0.0276738	0.00277845	0.00435824	0.00107427	0.00692203	0.000729273	0.0153041	0.00455205	0.0251218	0.00303861
C_0128	XC0089	XC0089	No ID	No ID	255.096	9.57947	0.00394239	0.00481814	0.00358513	0.000768904	0.000502999	0.000487079	0.00101085	0.000956432	0.00113559	0.00183298	0.00129246	0.00120969	0.00285851	0.00374117	0.00411181	0.00411522	0.000634414	0.000586327	0.000158316	0.00103429	9.18493e-05	0.00144504	0.0003385	0.0035705	0.000643842
C_0082	N-Methylglutamic acid	N-Methylglutamic acid	C01046	No ID	162.076	13.0105	0.0218358	0.012512	0.0176592	0.00271665	0.00231797	0.00201743	0.00254749	0.00276197	0.00253817	0.00476047	0.00383928	0.00433371	0.021673	0.0152592	0.0230094	0.0173357	0.00467032	0.00235068	0.000350758	0.00261587	0.000126605	0.00431115	0.000461011	0.0199805	0.00414301
C_0072	O-Acetylserine	O-Acetylserine	C00979	HMDB03011	148.06	12.5415	0.0466326	0.0141778	0.033565	0.00596786	0.00189768	0.00473981	0.00590516	0.00506837	0.00721506	0.0292463	0.0145851	0.0199439	0.0229551	0.033896	0.0351336	0.0314585	0.0163296	0.00420178	0.00208775	0.00606286	0.001082	0.0212584	0.00741849	0.0306616	0.00670264
C_0027	2-Methylserine	2-Methylserine	C02115	No ID	120.065	10.3894	0.00390347	0.00300108	0.00401228	0.000509063	N.D.	0.000454169	0.00067063	N.D.	N.D.	0.0011984	0.00137424	0.00129706	0.00438064	0.00351492	0.00492163	0.00363894	0.000555077	0.000481616	3.8816e-05	0.00067063	N.A.	0.0012899	8.81391e-05	0.0042724	0.000709575
C_0006	Ala	Ala	C00041,C00133,C01401	HMDB00161,HMDB01310	90.0548	9.10047	0.48531	0.43131	0.459476	0.0507604	0.0470055	0.0332576	0.0478893	0.0652067	0.060909	0.0855884	0.0931496	0.0764327	0.702218	0.307611	0.70643	0.458699	0.0270083	0.0436745	0.00921458	0.0580017	0.00901736	0.0850569	0.00837109	0.572086	0.229052
C_0123	Cytidine	Cytidine	C00475	HMDB00089	244.094	9.71992	0.0198984	0.0155343	0.0163387	0.00164684	0.00131129	0.00099588	0.00184291	0.00201463	0.0025298	0.00642935	0.00487256	0.00454539	0.0125123	0.0144468	0.0133408	0.0172571	0.00232247	0.00131801	0.000325533	0.00212911	0.00035747	0.00528243	0.00100664	0.0134333	0.000970536
A_0069	Lauric acid	Lauric acid	C02679	HMDB00638	199.171	7.66645	0.0131648	0.0138005	0.0134274	0.000777291	N.D.	0.0011729	0.0170326	0.0111453	0.0130991	0.0136458	0.0112147	0.0136773	0.0147897	0.0107975	0.0148505	0.0134642	0.000319439	0.000975098	0.000279741	0.013759	0.00299863	0.012846	0.00141281	0.0134793	0.00232264
A_0074	Pantothenic acid	Pantothenic acid	C00864	HMDB00210	218.105	7.67661	0.00649767	0.00404915	0.00769117	0.000171413	N.D.	7.31262e-05	0.000221097	0.000205693	0.000246605	0.0012213	0.000815357	0.00128682	0.0061537	0.00457996	0.0065276	0.00607933	0.0018567	0.000122269	6.94991e-05	0.000224465	2.06627e-05	0.00110783	0.000255396	0.00575375	0.00103358
C_0002	Gly	Gly	C00037	HMDB00123	76.0395	8.38935	0.124644	0.115336	0.0908902	0.00218423	0.00198174	0.0021629	0.00457522	0.00648036	0.00589125	0.0224798	0.0147493	0.035174	0.139313	0.0598881	0.147326	0.11029	0.0174334	0.00210962	0.000111262	0.00564894	0.000975412	0.0241344	0.0103124	0.115509	0.0483354
A_0007	Tiglic acid	Tiglic acid	C08279	HMDB01470	99.0459	9.77104	N.D.	N.D.	0.0001347	N.D.	N.D.	N.D.	N.D.	0.000168127	N.D.	0.00012909	0.000119123	0.000126867	N.D.	N.D.	0.000104359	0.0001347	N.A.	N.D.	N.A.	0.000168127	N.A.	0.000125027	5.23201e-06	0.000104359	N.A.
C_0047	cis-4-Hydroxyproline	cis-Hydroxyproline	C03440	HMDB06055	132.066	10.9842	0.000557248	N.D.	0.00055529	N.D.	N.D.	N.D.	0.000523529	N.D.	N.D.	N.D.	0.000704098	N.D.	0.000603843	N.D.	0.000825496	0.000556269	1.3842e-06	N.D.	N.A.	0.000523529	N.A.	0.000704098	N.A.	0.00071467	0.000156733
C_0037	Thymine	Thymine	C00178	HMDB00262	127.049	21.117	N.D.	0.00395103	N.D.	N.D.	N.D.	N.D.	N.D.	0.0035411	N.D.	N.D.	N.D.	N.D.	0.00384637	N.D.	N.D.	0.00395103	N.A.	N.D.	N.A.	0.0035411	N.A.	N.D.	N.A.	0.00384637	N.A.
C_0005	Sarcosine	Sarcosine	C00213	HMDB00271	90.0547	9.51068	0.00090621	0.000971228	N.D.	N.D.	N.D.	N.D.	N.D.	0.000830021	N.D.	0.00120216	N.D.	N.D.	N.D.	N.D.	0.00155023	0.000938719	4.59744e-05	N.D.	N.A.	0.000830021	N.A.	0.00120216	N.A.	0.00155023	N.A.
C_0119	N2-Succinylornithine	N2-Succinylornithine	No ID	HMDB01199	233.113	10.3263	0.000747094	N.D.	0.000537191	N.D.	N.D.	N.D.	0.000544651	N.D.	0.000565354	0.000702328	0.000557873	0.000577497	0.000489753	0.000417971	0.000563517	0.000642142	0.000148424	N.D.	N.A.	0.000555002	1.46392e-05	0.000612566	7.83527e-05	0.000490413	7.27754e-05
A_0003	Pyruvic acid	Pyruvic acid	C00022	HMDB00243	87.0101	13.001	0.00251659	0.00198319	0.00250512	N.D.	N.D.	N.D.	0.00142017	0.00249879	0.00206505	0.00144594	0.00170288	0.00166152	0.0013389	0.0019516	0.00178233	0.00233497	0.000304702	N.D.	N.A.	0.00199467	0.000542745	0.00160345	0.000137962	0.00169094	0.000316407
C_0058	Hypoxanthine	Hypoxanthine	C00262	HMDB00157	137.045	11.0221	0.0011582	0.00125013	N.D.	N.D.	N.D.	N.D.	N.D.	0.000470663	N.D.	N.D.	0.000559259	N.D.	0.000685932	0.000661848	0.000678459	0.00120417	6.50058e-05	N.D.	N.A.	0.000470663	N.A.	0.000559259	N.A.	0.000675413	1.23277e-05
C_0065	4-Methyl-5-thiazoleethanol	4-Methyl-5-thiazoleethanol	C04294	No ID	144.047	8.12285	0.000671975	0.000337422	0.000482168	N.D.	N.D.	N.D.	N.D.	0.000183654	0.000159637	0.000324441	0.000288985	0.000310413	0.000738803	0.000318069	0.00048664	0.000497188	0.000167782	N.D.	N.A.	0.000171646	1.69822e-05	0.000307946	1.7856e-05	0.000514504	0.000211747
A_0029	p-Hydroxybenzoic acid	p-Hydroxybenzoic acid	C00156	HMDB00500	137.026	9.47467	8.17587e-05	N.D.	N.D.	N.D.	N.D.	N.D.	N.D.	N.D.	N.D.	N.D.	0.000194529	N.D.	N.D.	N.D.	N.D.	8.17587e-05	N.A.	N.D.	N.A.	N.D.	N.A.	0.000194529	N.A.	N.D.	N.A.
A_0009	2-Hydroxyisobutyric acid	2-Hydroxyisobutyric acid	No ID	HMDB00729	103.039	9.94518	0.000130288	0.000121916	8.07356e-05	N.D.	N.D.	N.D.	N.D.	N.D.	N.D.	0.000143331	N.D.	0.000108712	0.000116416	0.00012536	0.000117147	0.00011098	2.65246e-05	N.D.	N.A.	N.D.	N.A.	0.000126021	2.44795e-05	0.000119641	4.96614e-06
A_0108	cGMP	cGMP	C00942	HMDB01314	344.042	7.6937	0.000237387	0.000109653	N.D.	N.D.	N.D.	N.D.	N.D.	N.D.	N.D.	N.D.	0.000190828	N.D.	0.000151918	N.D.	N.D.	0.00017352	9.03215e-05	N.D.	N.A.	N.D.	N.A.	0.000190828	N.A.	0.000151918	N.A.
A_0024	N-Acetyl-β-alanine	N-Acetyl-b-alanine	C01073	No ID	130.05	9.12603	0.000131244	0.000122859	N.D.	N.D.	N.D.	N.D.	N.D.	N.D.	N.D.	0.00015183	0.000143179	0.000106524	0.000132092	0.000113221	N.D.	0.000127052	5.92941e-06	N.D.	N.A.	N.D.	N.A.	0.000133844	2.40519e-05	0.000122657	1.3344e-05
A_0075	Porphobilinogen	Porphobilinogen	C00931	HMDB00245	225.09	7.56943	0.000200094	0.000171672	9.75995e-05	N.D.	N.D.	N.D.	N.D.	N.D.	N.D.	0.000132995	0.000195223	0.000156615	9.6591e-05	8.00717e-05	0.000160307	0.000156455	5.29144e-05	N.D.	N.A.	N.D.	N.A.	0.000161611	3.14136e-05	0.000112323	4.2368e-05
A_0020	2-Hydroxyvaleric acid	2-Hydroxyvaleric acid	No ID	HMDB01863	117.056	9.2988	0.000589523	0.000385319	0.000312192	N.D.	N.D.	N.D.	N.D.	N.D.	N.D.	0.000424021	0.00049199	0.000351946	0.000397199	0.000238348	0.000421091	0.000429011	0.000143736	N.D.	N.A.	N.D.	N.A.	0.000422652	7.00318e-05	0.000352212	9.93308e-05
C_0115	Carnosine	Carnosine	C00386	HMDB00033	227.112	6.85337	N.D.	0.000505373	0.000423526	N.D.	N.D.	N.D.	N.D.	N.D.	N.D.	N.D.	N.D.	0.000435431	N.D.	0.000531829	N.D.	0.00046445	5.78743e-05	N.D.	N.A.	N.D.	N.A.	0.000435431	N.A.	0.000531829	N.A.
C_0061	Isoniazid	Isoniazid	C07054	No ID	138.066	6.51795	0.000626904	N.D.	0.000493752	N.D.	N.D.	N.D.	N.D.	N.D.	N.D.	0.000522417	N.D.	N.D.	N.D.	0.000633934	0.000470219	0.000560328	9.41523e-05	N.D.	N.A.	N.D.	N.A.	0.000522417	N.A.	0.000552077	0.000115764
A_0059	Azelaic acid	Azelaic acid	C08261	HMDB00784	187.099	12.2133	0.000244798	N.D.	0.000120998	N.D.	N.D.	N.D.	N.D.	N.D.	N.D.	0.00016676	0.000167929	0.000143928	0.000255885	N.D.	0.000198899	0.000182898	8.75399e-05	N.D.	N.A.	N.D.	N.A.	0.000159539	1.3532e-05	0.000227392	4.02952e-05
C_0145	Thiamine phosphate	TMP	C01081	HMDB02666	345.08	10.7556	0.000187115	0.000317663	N.D.	N.D.	N.D.	N.D.	N.D.	N.D.	N.D.	N.D.	0.000170481	N.D.	N.D.	0.000226248	0.000214957	0.000252389	9.23113e-05	N.D.	N.A.	N.D.	N.A.	0.000170481	N.A.	0.000220603	7.98338e-06
A_0096	cCMP 2',3'-cCMP	cCMP 2',3'-cCMP	C00941 C02354	No ID HMDB11691	304.037	7.61076	0.000144632	N.D.	N.D.	N.D.	N.D.	N.D.	N.D.	N.D.	N.D.	N.D.	9.15976e-05	N.D.	N.D.	N.D.	N.D.	0.000144632	N.A.	N.D.	N.A.	N.D.	N.A.	9.15976e-05	N.A.	N.D.	N.A.
A_0105	cAMP	cAMP	C00575	HMDB00058	328.05	7.56439	0.000136025	N.D.	N.D.	N.D.	N.D.	N.D.	N.D.	N.D.	N.D.	N.D.	7.84131e-05	N.D.	9.86657e-05	N.D.	8.15236e-05	0.000136025	N.A.	N.D.	N.A.	N.D.	N.A.	7.84131e-05	N.A.	9.00946e-05	1.21213e-05
C_0133	Inosine	Inosine	C00294	HMDB00195	269.086	18.8643	0.000727973	0.00055477	0.000482892	N.D.	N.D.	N.D.	N.D.	N.D.	N.D.	N.D.	0.000431052	0.000230857	0.000413229	0.000287952	0.000709807	0.000588545	0.000125983	N.D.	N.A.	N.D.	N.A.	0.000330955	0.00014156	0.000470329	0.000216647
C_0018	Hypotaurine	Hypotaurine	C00519	HMDB00965	110.027	17.7337	0.000605051	0.000675604	0.000591489	N.D.	N.D.	N.D.	N.D.	N.D.	N.D.	N.D.	0.000332645	0.00025998	0.000822284	0.000484816	0.000680699	0.000624048	4.51608e-05	N.D.	N.A.	N.D.	N.A.	0.000296313	5.13818e-05	0.0006626	0.00016946
C_0066	Stachydrine	Stachydrine	C10172	HMDB04827	144.101	11.5028	N.D.	0.000417978	N.D.	N.D.	N.D.	N.D.	N.D.	N.D.	N.D.	N.D.	N.D.	N.D.	N.D.	N.D.	0.000620988	0.000417978	N.A.	N.D.	N.A.	N.D.	N.A.	N.D.	N.A.	0.000620988	N.A.
C_0094	Gluconolactone	1,5-Gluconolactone	C00198	HMDB00150	179.056	21.7506	N.D.	N.D.	0.00115474	N.D.	N.D.	N.D.	N.D.	N.D.	N.D.	N.D.	N.D.	N.D.	N.D.	0.00153525	N.D.	0.00115474	N.A.	N.D.	N.A.	N.D.	N.A.	N.D.	N.A.	0.00153525	N.A.
C_0089	β-Carboline	b-Carboline	No ID	HMDB12897	169.076	7.9443	0.00117596	0.00113082	0.00110913	N.D.	N.D.	N.D.	N.D.	N.D.	N.D.	N.D.	N.D.	N.D.	0.000982984	0.00130386	0.00128303	0.00113864	3.40909e-05	N.D.	N.A.	N.D.	N.A.	N.D.	N.A.	0.00118996	0.000179547
C_0028	allo-Threonine	allo-Threonine	C05519	HMDB04041	120.065	10.7776	0.00186022	0.00152372	0.00155872	N.D.	N.D.	N.D.	N.D.	N.D.	N.D.	N.D.	N.D.	N.D.	0.00177535	0.00133692	0.00178683	0.00164755	0.000185007	N.D.	N.A.	N.D.	N.A.	N.D.	N.A.	0.00163304	0.000256509
C_0099	Harman	Harman	C09209	No ID	183.091	8.65959	0.00125108	0.000905112	0.00127492	N.D.	N.D.	N.D.	N.D.	N.D.	N.D.	N.D.	N.D.	N.D.	0.000923156	0.00122306	N.D.	0.0011437	0.00020697	N.D.	N.A.	N.D.	N.A.	N.D.	N.A.	0.00107311	0.000212064
C_0033	2-Amino-2-(hydroxymethyl)-1,3-propanediol	2-Amino-2-(hydroxymethyl)-1,3-propanediol	C07182	No ID	122.082	8.41962	N.D.	N.D.	0.000579905	N.D.	N.D.	N.D.	N.D.	N.D.	N.D.	N.D.	N.D.	N.D.	N.D.	N.D.	N.D.	0.000579905	N.A.	N.D.	N.A.	N.D.	N.A.	N.D.	N.A.	N.D.	N.A.
C_0112	β-Ala-Lys	b-Ala-Lys	C05341	No ID	218.148	6.9278	N.D.	N.D.	N.D.	N.D.	N.D.	N.D.	N.D.	N.D.	N.D.	0.000478004	N.D.	N.D.	0.000758978	N.D.	N.D.	N.D.	N.A.	N.D.	N.A.	N.D.	N.A.	0.000478004	N.A.	0.000758978	N.A.
A_0062	Isocitric acid	Isocitric acid	C00311	HMDB00193	191.02	29.8452	N.D.	N.D.	N.D.	N.D.	N.D.	N.D.	N.D.	N.D.	N.D.	N.D.	0.000334239	N.D.	N.D.	N.D.	N.D.	N.D.	N.A.	N.D.	N.A.	N.D.	N.A.	0.000334239	N.A.	N.D.	N.A.
A_0064	Quinic acid	Quinic acid	C00296	HMDB03072	191.057	8.24528	N.D.	N.D.	N.D.	N.D.	N.D.	N.D.	N.D.	N.D.	N.D.	N.D.	0.000191753	N.D.	N.D.	N.D.	N.D.	N.D.	N.A.	N.D.	N.A.	N.D.	N.A.	0.000191753	N.A.	N.D.	N.A.

## Sheet: Quantitative values
ID	Metabolite	KEGG ID	HMDB ID	Concentration (pmol/O.D.mL)																									Comparative Analysis
				Control			100uM JBD1			20uM JBD1			20uM JBD1 100uM MK-7			100uM MK-7			Control		100uM JBD1		20uM JBD1		20uM JBD1 100uM MK-7		100uM MK-7		100uM JBD1 vs Control			20uM JBD1 vs Control			20uM JBD1 100uM MK-7 vs Control			100uM MK-7 vs Control			100uM JBD1 vs 20uM JBD1 100uM MK-7			20uM JBD1 vs 20uM JBD1 100uM MK-7			20uM JBD1 100uM MK-7 vs 100uM MK-7
				SC-1	SC-2	SC-3	S100T-1	S100T-2	S100T-3	S20T-1	S20T-2	S20T-3	S20TM-1	S20TM-2	S20TM-3	SM-1	SM-2	SM-3	Mean	S.D.	Mean	S.D.	Mean	S.D.	Mean	S.D.	Mean	S.D.	Ratio ¶	p-value ||		Ratio ¶	p-value ||		Ratio ¶	p-value ||		Ratio ¶	p-value ||		Ratio ¶	p-value ||		Ratio ¶	p-value ||		Ratio ¶	p-value ||
A_0001	Glyoxylic acid	C00048	HMDB00119	N.D.	N.D.	N.D.	N.D.	N.D.	N.D.	N.D.	N.D.	N.D.	N.D.	N.D.	N.D.	N.D.	N.D.	N.D.	N.D.	N.A.	N.D.	N.A.	N.D.	N.A.	N.D.	N.A.	N.D.	N.A.	N.A.	N.A.		N.A.	N.A.		N.A.	N.A.		N.A.	N.A.		N.A.	N.A.		N.A.	N.A.		N.A.	N.A.
A_0002	Glycolic acid	C00160	HMDB00115	N.D.	N.D.	N.D.	N.D.	N.D.	N.D.	N.D.	N.D.	N.D.	N.D.	N.D.	N.D.	N.D.	N.D.	N.D.	N.D.	N.A.	N.D.	N.A.	N.D.	N.A.	N.D.	N.A.	N.D.	N.A.	N.A.	N.A.		N.A.	N.A.		N.A.	N.A.		N.A.	N.A.		N.A.	N.A.		N.A.	N.A.		N.A.	N.A.
A_0003	Pyruvic acid	C00022	HMDB00243	150.109	118.293	149.425	N.D.	N.D.	N.D.	84.7098	149.047	123.175	86.2473	101.573	99.1059	79.8626	116.409	106.312	139.276	18.1748	N.D.	N.A.	118.978	32.3735	95.6421	8.22913	100.861	18.873	<1	N.A.		0.854259	0.41055		0.686711	0.036641	*	0.724183	0.064108		<1	N.A.		1.24399	0.33769		0.948256	0.69298
A_0006	Lactic acid	C00186,C00256,C01432	HMDB00190,HMDB01311	2873.73	1904.41	1527	935.285	960.439	593.425	650.765	2447.91	1046.96	1541.74	2633.59	1439.59	1184.91	1310.49	1775.22	2101.71	694.705	829.717	205.02	1381.88	944.226	1871.64	661.84	1423.54	310.968	0.394781	0.076452		0.657501	0.35236		0.890531	0.69927		0.677323	0.22776		0.44331	0.10152		0.738324	0.50716		1.31478	0.37028
A_0010	3-Hydroxybutyric acid	C01089,C03197	HMDB00011,HMDB00357,HMDB00442	26.0643	17.1672	19.33	7.65403	3.68809	4.27462	11.7225	12.6508	10.2519	26.0413	18.4401	24.4872	27.3406	13.8434	30.0932	20.8538	4.64016	5.20558	2.14061	11.5417	1.20963	22.9896	4.01581	23.7591	8.69684	0.249622	0.015352	*	0.553458	0.065463		1.10241	0.57978		1.13931	0.64433		0.226432	0.0062406	**	0.502042	0.030112	*	0.967613	0.89869
A_0011	2-Hydroxybutyric acid	C05984	HMDB00008	22.9329	17.2224	14.0075	12.6266	8.91943	6.41474	9.59464	24.0811	14.909	23.1498	23.1505	17.4841	11.5785	12.0594	18.2372	18.0543	4.52044	9.32024	3.12525	16.1949	7.32832	21.2614	3.27132	13.9583	3.71336	0.516235	0.058368		0.897012	0.73095		1.17764	0.38091		0.773132	0.29429		0.438364	0.010299	*	0.761703	0.36015		1.52321	0.06387
A_0015	Fumaric acid	C00122	HMDB00134	N.D.	N.D.	N.D.	N.D.	N.D.	N.D.	N.D.	N.D.	N.D.	N.D.	N.D.	N.D.	N.D.	N.D.	N.D.	N.D.	N.A.	N.D.	N.A.	N.D.	N.A.	N.D.	N.A.	N.D.	N.A.	N.A.	N.A.		N.A.	N.A.		N.A.	N.A.		N.A.	N.A.		N.A.	N.A.		N.A.	N.A.		N.A.	N.A.
A_0016	2-Oxoisovaleric acid	C00141	HMDB00019	N.D.	N.D.	N.D.	N.D.	N.D.	N.D.	N.D.	N.D.	N.D.	N.D.	N.D.	N.D.	N.D.	N.D.	N.D.	N.D.	N.A.	N.D.	N.A.	N.D.	N.A.	N.D.	N.A.	N.D.	N.A.	N.A.	N.A.		N.A.	N.A.		N.A.	N.A.		N.A.	N.A.		N.A.	N.A.		N.A.	N.A.		N.A.	N.A.
A_0019	Succinic acid	C00042	HMDB00254	815.382	616.227	572.74	679.262	574.351	553.592	849.749	830.45	774.526	847.731	948.811	789.508	524.771	548.639	671.455	668.116	129.376	602.402	67.3678	818.242	39.0696	862.017	80.6066	581.622	78.7082	0.901642	0.49193		1.2247	0.17438		1.29022	0.10546		0.870539	0.38936		0.698828	0.013729	*	0.949218	0.46162		1.48209	0.012553	*
A_0026	Malic acid	C00149,C00497,C00711	HMDB00156,HMDB00744	19.8694	18.2689	16.8078	34.8969	37.8425	40.7405	36.1685	37.2368	34.2772	23.6691	40.3531	16.2655	16.5152	15.8126	18.1803	18.3154	1.5313	37.8266	2.92186	35.8941	1.49876	26.7625	12.3382	16.836	1.21599	2.06529	0.0019222	**	1.95978	0.00014285	***	1.46121	0.35728		0.919229	0.26357		1.41342	0.25762		1.34121	0.32798		1.5896	0.29767
A_0032	2-Oxoglutaric acid	C00026	HMDB00208	64.9731	47.7235	53.2478	17.1147	21.7516	N.D.	32.892	42.6889	55.2151	33.9094	48.2249	41.5356	35.2442	43.948	39.838	55.3148	8.80861	19.4331	3.27882	43.5987	11.1893	41.2233	7.16283	39.6767	4.35411	0.351319	0.010621	*	0.788192	0.23101		0.745249	0.10086		0.71729	0.072454		0.471412	0.021072	*	1.05762	0.77482		1.03898	0.76847
A_0042	Phosphoenolpyruvic acid	C00074	HMDB00263	344.759	266.556	243.797	474.068	332.134	428.939	548.878	443.979	342.589	290.439	278.113	346.141	307.782	249.845	231.52	285.037	52.9579	411.714	72.5178	445.148	103.149	304.897	36.2458	263.049	39.8087	1.44442	0.076829		1.56172	0.096999		1.06968	0.62385		0.922859	0.59842		1.35034	0.10851		1.45999	0.13111		1.15909	0.25001
A_0044	Dihydroxyacetone phosphate	C00111	HMDB01473	8.18194	6.297	11.1193	10.7035	6.69598	10.7057	9.45932	11.848	17.3027	7.47272	6.72764	5.04573	8.96644	16.9819	7.787	8.53274	2.4302	9.36838	2.31436	12.87	4.02031	6.41536	1.24326	11.2451	5.00308	1.09793	0.68854		1.50831	0.2001		0.751853	0.27226		1.31788	0.46241		1.4603	0.14475		2.00612	0.097826		0.570502	0.23246
A_0045	Glyceraldehyde 3-phosphate	C00118,C00661	HMDB01112	N.D.	N.D.	N.D.	N.D.	N.D.	N.D.	N.D.	N.D.	N.D.	N.D.	N.D.	N.D.	N.D.	N.D.	N.D.	N.D.	N.A.	N.D.	N.A.	N.D.	N.A.	N.D.	N.A.	N.D.	N.A.	N.A.	N.A.		N.A.	N.A.		N.A.	N.A.		N.A.	N.A.		N.A.	N.A.		N.A.	N.A.		N.A.	N.A.
A_0046	Glycerol 3-phosphate	C00093	HMDB00126	1758.91	2769.34	668.052	912.521	487.675	589.014	1182.09	2395.59	1488.99	769.646	238.895	1210.63	395.61	2334.09	285.163	1732.1	1050.9	663.07	221.893	1688.89	630.962	739.724	486.558	1004.95	1152.39	0.382813	0.21654		0.975054	0.95485		0.427068	0.23997		0.580194	0.46499		0.896375	0.82102		2.28313	0.11255		0.736078	0.74038
A_0050	cis-Aconitic acid	C00417	HMDB00072	N.D.	N.D.	N.D.	N.D.	N.D.	N.D.	N.D.	N.D.	N.D.	N.D.	N.D.	N.D.	N.D.	N.D.	N.D.	N.D.	N.A.	N.D.	N.A.	N.D.	N.A.	N.D.	N.A.	N.D.	N.A.	N.A.	N.A.		N.A.	N.A.		N.A.	N.A.		N.A.	N.A.		N.A.	N.A.		N.A.	N.A.		N.A.	N.A.
A_0056	2-Phosphoglyceric acid	C00631	HMDB03391	131.482	105.676	80.6537	222.862	146.03	200.537	240.895	192.284	164.79	116.867	100.636	132.487	111.015	93.1888	102.496	105.937	25.415	189.81	39.5235	199.323	38.5379	116.663	15.9266	102.233	8.91618	1.79172	0.045184	*	1.88152	0.031333	*	1.10125	0.57512		0.965036	0.82998		1.62699	0.069346		1.70853	0.04963	*	1.14115	0.26058
A_0057	3-Phosphoglyceric acid	C00197	HMDB00807	874.461	654.09	611.709	1393.73	1028.87	1273.25	1596.1	1348.14	1018.18	754.39	664.559	846.623	739.046	605.855	597.095	713.42	141.066	1231.95	185.906	1320.81	289.926	755.191	91.0347	647.332	79.5473	1.72682	0.02087	*	1.85138	0.049442	*	1.05855	0.69226		0.907365	0.52833		1.63131	0.029896	*	1.74897	0.066359		1.16662	0.19842
A_0062	Isocitric acid	C00311	HMDB00193	N.D.	N.D.	N.D.	N.D.	N.D.	N.D.	N.D.	N.D.	N.D.	N.D.	3.88103	N.D.	N.D.	N.D.	N.D.	N.D.	N.A.	N.D.	N.A.	N.D.	N.A.	3.88103	N.A.	N.D.	N.A.	N.A.	N.A.		N.A.	N.A.		1<	N.A.		N.A.	N.A.		<1	N.A.		<1	N.A.		1<	N.A.
A_0063	Citric acid	C00158	HMDB00094	55.229	24.2905	36.7718	23.5501	39.3161	32.9216	37.9414	50.5151	45.3368	27.502	96.7441	32.9075	43.5665	30.1129	38.3535	38.7638	15.5652	31.9293	7.92969	44.5978	6.31934	52.3846	38.5115	37.3443	6.78331	0.823689	0.54698		1.1505	0.59515		1.35138	0.61479		0.963381	0.89487		0.609517	0.45619		0.851354	0.76112		1.40275	0.57033
A_0067	Gluconic acid	C00257	HMDB00625	50.4865	52.1774	43.6242	16.9741	13.5111	11.9292	16.3375	16.9991	13.8483	24.5537	20.6501	20.9541	28.9359	50.8029	25.3085	48.7627	4.52966	14.1381	2.58027	15.7283	1.66142	22.0526	2.17132	35.0158	13.7918	0.289938	0.0010788	**	0.322547	0.0027825	**	0.452243	0.0032151	**	0.718085	0.22043		0.64111	0.016196	*	0.713217	0.018266	*	0.629791	0.24325
A_0068	Erythrose 4-phosphate	C00279,C03604	HMDB01321	16.2764	13.0071	15.7061	5.9814	11.7301	6.99137	8.46827	11.2841	10.5406	N.D.	13.7242	N.D.	18.0831	15.1256	N.D.	14.9965	1.74635	8.2343	3.06931	10.0977	1.45924	13.7242	N.A.	16.6043	2.09122	0.54908	0.041612	*	0.673333	0.021482	*	0.915159	N.A.		1.10721	0.46646		0.599983	N.A.		0.735755	N.A.		0.826544	N.A.
A_0076	Ribulose 5-phosphate	C00199,C01101	HMDB00618	429.932	344.81	512.516	407.152	357.043	383.283	285.86	360.791	320.825	390.328	546.294	234.287	513.201	402.479	715.634	429.086	83.856	382.493	25.064	322.492	37.4935	390.303	156.004	543.771	158.8	0.891412	0.44095		0.751578	0.14558		0.909615	0.72923		1.26728	0.34856		0.979988	0.93923		0.826259	0.53337		0.717771	0.29843
A_0077	Ribose 5-phosphate	C00117	HMDB01548	5.82556	3.23644	7.3313	3.58105	2.41765	2.88744	3.54007	2.13758	3.43207	4.23098	4.02475	3.69913	13.2531	3.25353	6.74852	5.46443	2.07118	2.96205	0.585276	3.03658	0.78042	3.98495	0.268148	7.7517	5.07469	0.542059	0.16389		0.555698	0.16938		0.729253	0.3412		1.41857	0.52834		0.743308	0.076151		0.762011	0.16016		0.514074	0.32724
A_0082	Glucose 1-phosphate	C00103	HMDB01586	N.D.	N.D.	N.D.	N.D.	N.D.	N.D.	N.D.	N.D.	N.D.	N.D.	N.D.	N.D.	N.D.	N.D.	N.D.	N.D.	N.A.	N.D.	N.A.	N.D.	N.A.	N.D.	N.A.	N.D.	N.A.	N.A.	N.A.		N.A.	N.A.		N.A.	N.A.		N.A.	N.A.		N.A.	N.A.		N.A.	N.A.		N.A.	N.A.
A_0084	Fructose 6-phosphate	C05345,C00085	HMDB00124	15.1553	14.8361	10.9963	12.289	15.6623	14.5902	9.46074	13.54	N.D.	6.85978	11.5227	6.39229	13.7486	14.1512	10.2337	13.6626	2.3146	14.1805	1.72357	11.5004	2.88449	8.25826	2.83674	12.7112	2.15496	1.03791	0.77263		0.841744	0.4743		0.604444	0.065317		0.930365	0.62997		1.71713	0.047312	*	1.39259	0.32927		0.649685	0.10126
A_0086	Glucose 6-phosphate	C00668,C01172,C00092	HMDB01401	64.8192	56.7755	38.3699	43.4841	59.2003	43.3676	25.5983	62.9741	39.3774	20.5156	31.2239	30.0832	42.5791	47.3102	30.9923	53.3215	13.5587	48.684	9.1076	42.6499	18.9016	27.2742	5.88087	40.2939	8.39557	0.913027	0.6521		0.799863	0.47558		0.511505	0.06261		0.755678	0.24327		1.78498	0.034177	*	1.56374	0.29218		0.676883	0.10057
A_0089	6-Phosphogluconic acid	C00345	HMDB01316	9.49189	8.22303	5.53041	13.4819	11.0879	13.5626	7.71968	14.1305	6.13586	3.80551	7.8016	3.01833	6.88887	9.78188	5.09293	7.74844	2.02293	12.7108	1.40604	9.32867	4.2332	4.87515	2.56476	7.25456	2.36577	1.64043	0.030251	*	1.20394	0.60233		0.629178	0.20607		0.93626	0.79738		2.60726	0.01751	*	1.91351	0.20897		0.672012	0.30337
A_0092	Sedoheptulose 7-phosphate	C05382	HMDB01068	28.8091	33.6664	36.8488	100.094	108.158	121.747	66.7206	93.3882	51.7588	28.6457	41.9889	34.5274	25.327	41.8339	41.8373	33.1081	4.04887	110	10.9432	70.6225	21.0872	35.054	6.68716	36.3327	9.53123	3.32244	0.0030163	**	2.13309	0.086207		1.05877	0.69305		1.0974	0.63093		3.13801	0.0013289	**	2.01468	0.08855		0.964806	0.85941
A_0101	dTMP	C00364	HMDB01227	3.1099	5.18447	5.48169	58.0829	63.9721	60.5112	36.3458	48.5453	39.2674	16.7078	17.6414	15.017	4.32463	5.25277	11.6412	4.59202	1.29213	60.8554	2.95961	41.3861	6.36977	16.4554	1.33029	7.07285	3.98339	13.2524	0.00015596	***	9.01262	0.0078465	**	3.58348	0.00037912	***	1.54025	0.39643		3.6982	0.0002743	***	2.51505	0.017669	*	2.32656	0.043755	*
A_0102	CMP	C00055	HMDB00095	76.5975	64.6312	69.7657	79.1855	63.6957	53.0742	75.6305	75.8573	64.5492	99.5063	64.8802	67.9802	51.8017	68.3247	78.9254	70.3315	6.00318	65.3185	13.1311	72.0123	6.46427	77.4556	19.1593	66.3506	13.6692	0.928723	0.59275		1.0239	0.75804		1.10129	0.59231		0.943398	0.67832		0.843302	0.42277		0.929724	0.67928		1.16737	0.46418
A_0103	UMP	C00105	HMDB00288	80.7386	85.7803	110.78	237.181	178.856	159.988	198.177	175.305	224.794	234.755	309.077	168.126	78.5633	82.7569	174.673	92.4329	16.0876	192.008	40.242	199.425	24.7678	237.319	70.5106	111.998	54.3188	2.07727	0.036228	*	2.15751	0.0054131	**	2.56748	0.064133		1.21167	0.60239		0.809071	0.40137		0.840324	0.45638		2.11897	0.075443
A_0105	cAMP	C00575	HMDB00058	1.43629	N.D.	N.D.	N.D.	N.D.	N.D.	N.D.	N.D.	N.D.	N.D.	0.827961	N.D.	1.04181	N.D.	0.860806	1.43629	N.A.	N.D.	N.A.	N.D.	N.A.	0.827961	N.A.	0.951307	0.127988	<1	N.A.		<1	N.A.		0.576459	N.A.		0.662337	N.A.		<1	N.A.		<1	N.A.		0.870341	N.A.
A_0107	Fructose 1,6-diphosphate	C00354	HMDB01058	86.6614	78.3571	59.2861	50.1782	55.1638	42.8121	35.2922	84.1226	45.7656	34.8348	30.9291	38.5884	66.4137	71.5642	42.6997	74.7682	14.0361	49.3847	6.21396	55.0601	25.7079	34.7841	3.82987	60.2259	15.395	0.660504	0.071193		0.736411	0.32575		0.465226	0.031399	*	0.805501	0.29375		1.41975	0.034444	*	1.58291	0.30437		0.577561	0.095727
A_0108	cGMP	C00942	HMDB01314	2.68663	1.241	N.D.	N.D.	N.D.	N.D.	N.D.	N.D.	N.D.	N.D.	2.1597	N.D.	1.71933	N.D.	N.D.	1.96381	1.02221	N.D.	N.A.	N.D.	N.A.	2.1597	N.A.	1.71933	N.A.	<1	N.A.		<1	N.A.		1.09975	N.A.		0.875504	N.A.		<1	N.A.		<1	N.A.		1.25613	N.A.
A_0109	AMP	C00020	HMDB00045	187.115	186.734	229.728	930.575	816.164	788.856	467.512	622.084	527.347	399.966	495.977	316.162	175.905	190.206	355.683	201.193	24.7133	845.198	75.1887	538.981	77.94	404.035	89.9765	240.598	99.9226	4.20094	0.0021842	**	2.67893	0.011359	*	2.0082	0.051147		1.19586	0.56892		2.09189	0.0031872	**	1.334	0.12251		1.6793	0.10379
A_0110	IMP	C00130	HMDB00175	N.D.	N.D.	N.D.	N.D.	N.D.	N.D.	N.D.	N.D.	N.D.	N.D.	N.D.	N.D.	N.D.	N.D.	N.D.	N.D.	N.A.	N.D.	N.A.	N.D.	N.A.	N.D.	N.A.	N.D.	N.A.	N.A.	N.A.		N.A.	N.A.		N.A.	N.A.		N.A.	N.A.		N.A.	N.A.		N.A.	N.A.		N.A.	N.A.
A_0111	GMP	C00144	HMDB01397	8.34362	13.298	17.4706	86.8423	71.3952	69.218	68.0379	74.9222	69.3468	50.2781	54.9784	54.9124	14.4048	13.6276	33.2234	13.0374	4.56905	75.8185	9.60875	70.7689	3.65588	53.3896	2.69489	20.4186	11.0961	5.81547	0.0024458	**	5.42815	9.5392e-05	***	4.09512	0.00063269	***	1.56616	0.37375		1.4201	0.047321	*	1.32552	0.0035984	**	2.61475	0.029928	*
A_0115	CoA_divalent	C00010	HMDB01423	324.676	77.0442	432.18	552.76	229.444	262.636	329.13	185.286	246.133	243.833	206.578	139.142	153.235	470.46	391.175	277.967	182.117	348.28	177.861	253.516	72.2058	196.518	53.0658	338.29	165.092	1.25296	0.65734		0.912038	0.8446		0.706983	0.52464		1.21702	0.69286		1.77226	0.2746		1.29004	0.33749		0.580915	0.27225
A_0117	PRPP	C00119	HMDB00280	456.135	181.453	771.817	170.991	114.886	123.928	210.744	119.845	262.769	351.727	528.573	361.271	1174.85	184.049	970.474	469.802	295.419	136.602	30.1231	197.786	72.338	413.857	99.4614	776.458	523.12	0.290764	0.18882		0.420999	0.24839		0.880918	0.78044		1.65274	0.43878		0.330069	0.031545	*	0.477909	0.043108	*	0.533006	0.3525
A_0119	dTDP	C00363	HMDB01274	113.122	103.235	95.2973	294.953	293.148	314.604	239.322	367.752	265.571	110.057	129.106	111.918	97.0002	112.682	113.033	103.885	8.92992	300.902	11.9006	290.882	67.8533	117.027	10.502	107.572	9.15693	2.8965	3.9109e-05	***	2.80005	0.039172	*	1.12651	0.17587		1.03549	0.64379		2.57122	4.0947e-05	***	2.4856	0.044313	*	1.0879	0.30616
A_0120	CDP	C00112	HMDB01546	136.567	87.5145	102.404	53.4279	30.1364	35.844	50.7957	45.174	42.8995	99.0216	48.7224	75.9605	78.2276	85.7794	99.3328	108.828	25.1496	39.8028	12.1399	46.2898	4.06463	74.5681	25.1785	87.7799	10.6939	0.365739	0.025337	*	0.425346	0.046705	*	0.68519	0.17075		0.80659	0.28354		0.533777	0.1239		0.620771	0.18844		0.849489	0.47043
A_0121	UDP	C00015	HMDB00295	599.957	481.667	556.176	519.41	408.276	421.283	438.113	483.323	411.281	602.779	498.522	393.342	437.106	483.628	641.878	545.933	59.8065	449.656	60.7577	444.239	36.4099	498.215	104.719	520.871	107.346	0.823647	0.12213		0.813724	0.078805		0.912593	0.53976		0.954093	0.74634		0.902536	0.53421		0.891662	0.4727		0.956503	0.8065
A_0122	Acetyl CoA_divalent	C00024	HMDB01206	1147.82	754.423	1035.31	540.533	580.232	508.274	789.458	737.471	960.43	844.193	600.136	828.324	917.842	897.458	952.021	979.184	202.615	543.013	36.0431	829.119	116.651	757.551	136.556	922.44	27.5707	0.554557	0.060876		0.846745	0.34285		0.773655	0.20108		0.94205	0.67671		0.7168	0.10427		1.09447	0.52889		0.821246	0.16718
A_0129	Malonyl CoA_divalent	C00083	HMDB01175	10.094	4.4931	7.41311	5.72513	N.D.	N.D.	3.58906	3.32146	3.49594	7.74004	4.77451	7.20346	12.5332	3.96749	10.5889	7.33342	2.80132	5.72513	N.A.	3.46882	0.135842	6.57267	1.58019	9.02986	4.49063	0.78069	N.A.		0.473015	0.1391		0.896262	0.70827		1.23133	0.61371		0.871051	N.A.		0.527764	0.075547		0.727882	0.44926
A_0130	ADP	C00008	HMDB01341	1906.8	1605.16	1654.75	2423.55	2210.96	1878.52	2062.53	2054.3	1919.44	1706.63	1921.23	1589.91	1837.15	1425.43	1770.56	1722.24	161.747	2171.01	274.706	2012.09	80.344	1739.26	168.054	1677.71	221.002	1.26058	0.086358		1.1683	0.070866		1.00988	0.90553		0.974149	0.79344		1.24824	0.09459		1.15687	0.08873		1.03668	0.72188
A_0133	GDP	C00035	HMDB01201	466.077	424.913	402.927	418.178	370.027	335.867	370.465	499.962	349.706	398.22	292.703	388.917	430.836	478.612	456.457	431.306	32.0565	374.691	41.3531	406.711	81.4217	359.946	58.4204	455.302	23.9091	0.868736	0.13861		0.942977	0.66435		0.834551	0.15756		1.05564	0.36176		1.04096	0.74115		1.12992	0.46858		0.790567	0.090032
A_0137	dCTP	C00458	HMDB00998	105.088	68.0086	80.1285	158.256	124.411	157.811	217.043	199.76	189.518	126.123	98.5946	137.157	91.9485	80.388	82.3824	84.4084	18.9066	146.826	19.413	202.107	13.9117	120.625	19.8603	84.9063	6.17973	1.73947	0.016293	*	2.39439	0.0014049	**	1.42906	0.084235		1.0059	0.96873		1.21721	0.17762		1.6755	0.0060682	**	1.42068	0.078336
A_0138	dTTP	C00459	HMDB01342	202.227	151.801	148.682	487.82	466.892	554.017	526.815	701.336	519.95	167.089	179.542	238.749	190.809	169.966	167.497	167.57	30.0541	502.91	45.4801	582.7	102.799	195.126	38.2878	176.091	12.8061	3.00119	0.00090376	***	3.47735	0.01411	*	1.16445	0.38523		1.05085	0.6852		2.57735	0.00097571	***	2.98627	0.013909	*	1.1081	0.48614
A_0139	CTP	C00063	HMDB00082	303.325	163.028	150.369	92.6157	45.3323	65.5679	117.156	72.7079	91.3114	143.343	80.2791	119.401	182.621	152.526	160.492	205.574	84.8912	67.8386	23.7233	93.7252	22.3223	114.341	31.835	165.213	15.5931	0.329996	0.097434		0.455919	0.14248		0.556203	0.19555		0.803666	0.49833		0.593301	0.1181		0.819698	0.41597		0.692082	0.091519
A_0140	UTP	C00075	HMDB00285	1291.86	903.001	837.701	916.066	739.986	818.287	1126.66	1080.18	1036.21	1010.28	785.977	906.915	994.286	842.393	981.613	1010.85	245.54	824.78	88.2196	1081.02	45.2347	901.058	112.267	939.431	84.2756	0.815923	0.31985		1.06941	0.67185		0.891382	0.53524		0.929343	0.67267		0.915346	0.40989		1.19972	0.093691		0.959153	0.66238
A_0141	dATP	C00131	HMDB01532	100.436	87.4048	79.6152	239.843	245.183	261.497	283.104	350.063	280.094	134.027	162.336	160.191	96.7978	101.478	82.0027	89.1519	10.5197	248.841	11.2809	304.42	39.556	152.184	15.7616	93.426	10.1658	2.79121	5.8884e-05	***	3.41462	0.0076875	**	1.70702	0.0067899	**	1.04794	0.63947		1.63513	0.0015215	**	2.00034	0.01248	*	1.62893	0.0086812	**
A_0142	ATP	C00002	HMDB00538	3605.5	2587.58	3039.82	2907.34	2672.44	2382.06	3378.16	3492.44	3111.39	2640.68	2508.14	3080.55	3170.76	2899.1	2963.43	3077.63	510.011	2653.95	263.126	3327.33	195.544	2743.12	299.638	3011.09	141.964	0.862333	0.2911		1.08113	0.49488		0.891309	0.39481		0.978379	0.84542		0.967491	0.71855		1.21297	0.056482		0.911006	0.26037
A_0144	GTP	C00044	HMDB01273	1188.01	858.955	726.358	825.753	691.571	646.653	795.643	965.07	761.21	696.298	544.132	911.196	1064.4	889.827	710.908	924.44	237.69	721.326	93.184	840.641	109.125	717.209	184.424	888.379	176.751	0.780284	0.27479		0.909351	0.62006		0.77583	0.30251		0.960991	0.84411		1.00574	0.97467		1.1721	0.38686		0.807323	0.31045
A_0147	NAD+	C00003	HMDB00902	8024.17	6664.81	7269.02	6217.98	5564.04	5310.44	6112.86	6389.81	5768.21	6458.24	6229.05	6129.36	7189.37	6811.68	7628.73	7319.33	681.072	5697.49	468.255	6090.3	311.413	6272.22	168.64	7209.93	408.917	0.778416	0.032922	*	0.832083	0.070991		0.856938	0.1093		0.985052	0.82561		0.908369	0.15694		0.970996	0.43759		0.869942	0.042613	*
A_0151	NADP+	C00006	HMDB00217	680.566	556.239	538.032	517.847	466.425	443.862	501.931	439.723	488.938	511.174	467.632	442.261	522	581.706	485.195	591.612	77.5719	476.045	37.919	476.864	32.8145	473.689	34.8535	529.634	48.7064	0.804657	0.10614		0.806042	0.1093		0.800674	0.10268		0.895238	0.31744		1.00497	0.94068		1.0067	0.91409		0.894371	0.18833
C_0002	Gly	C00037	HMDB00123	1017.72	941.723	742.122	17.8343	16.181	17.6601	37.3568	52.9124	48.1023	183.548	120.429	287.197	1137.5	488.988	1202.92	900.523	142.345	17.2251	0.90846	46.1239	7.96428	197.058	84.2011	943.135	394.661	0.0191279	0.0085437	**	0.051219	0.0089611	**	0.218826	0.003929	**	1.04732	0.87355		0.0874114	0.065915		0.234062	0.088669		0.208939	0.076033
C_0004	Putrescine	C00134	HMDB01414	N.D.	N.D.	N.D.	N.D.	N.D.	N.D.	N.D.	N.D.	N.D.	N.D.	N.D.	N.D.	N.D.	N.D.	N.D.	N.D.	N.A.	N.D.	N.A.	N.D.	N.A.	N.D.	N.A.	N.D.	N.A.	N.A.	N.A.		N.A.	N.A.		N.A.	N.A.		N.A.	N.A.		N.A.	N.A.		N.A.	N.A.		N.A.	N.A.
C_0005	Sarcosine	C00213	HMDB00271	4.4957	4.81826	N.D.	N.D.	N.D.	N.D.	N.D.	4.11773	N.D.	5.96392	N.D.	N.D.	N.D.	N.D.	7.69069	4.65698	0.228079	N.D.	N.A.	4.11773	N.A.	5.96392	N.A.	7.69069	N.A.	<1	N.A.		0.884206	N.A.		1.28064	N.A.		1.65143	N.A.		<1	N.A.		0.69044	N.A.		0.775473	N.A.
C_0006	Ala	C00041,C00133,C01401	HMDB00161,HMDB01310	2700.86	2400.34	2557.09	282.493	261.596	185.086	266.514	362.89	338.972	476.318	518.398	425.365	3908	1711.92	3931.44	2552.76	150.307	243.058	51.2812	322.792	50.1836	473.36	46.587	3183.79	1274.73	0.0952139	0.0004969	***	0.126448	0.0005639	***	0.185431	0.00075661	***	1.24719	0.48207		0.513474	0.0046417	**	0.681916	0.019155	*	0.148678	0.066274
C_0007	β-Ala	C00099	HMDB00056	156.004	217.872	173.847	430.947	518.983	410.395	380.84	521.66	414.646	155.624	289.405	141.148	154.722	256.901	167.623	182.574	31.8438	453.442	57.6834	439.049	73.5131	195.393	81.7384	193.082	55.6438	2.4836	0.0050259	**	2.40476	0.014843	*	1.07021	0.8189		1.05755	0.79398		2.32067	0.014099	*	2.24701	0.018862	*	1.01197	0.9699
C_0012	N,N-Dimethylglycine	C01026	HMDB00092	N.D.	N.D.	N.D.	N.D.	N.D.	N.D.	N.D.	N.D.	N.D.	N.D.	N.D.	N.D.	N.D.	N.D.	N.D.	N.D.	N.A.	N.D.	N.A.	N.D.	N.A.	N.D.	N.A.	N.D.	N.A.	N.A.	N.A.		N.A.	N.A.		N.A.	N.A.		N.A.	N.A.		N.A.	N.A.		N.A.	N.A.		N.A.	N.A.
C_0014	GABA	C00334	HMDB00112	210.762	205.698	208.53	114.89	100.997	80.2563	116.324	123.423	113.533	157.11	170.129	148.823	215.014	173.521	232.229	208.33	2.53772	98.7143	17.4292	117.76	5.09911	158.687	10.7401	206.921	30.1794	0.473836	0.0073408	**	0.565257	0.00012338	***	0.761712	0.01179	*	0.993238	0.94304		0.622067	0.011449	*	0.742087	0.010813	*	0.766898	0.096352
C_0015	Choline	C00114	HMDB00097	428.316	462.139	418.33	242.736	228.911	211.096	254.102	229.024	223.841	321.939	323.165	293.678	393.989	401.89	442.587	436.262	22.9598	227.581	15.862	235.655	16.1838	312.927	16.6819	412.822	26.0785	0.521662	0.00040538	***	0.54017	0.00044868	***	0.717293	0.0023794	**	0.946272	0.30848		0.727264	0.003049	**	0.753067	0.004524	**	0.75802	0.0080209	**
C_0016	Ser	C00065,C00716,C00740	HMDB00187,HMDB03406	151.249	129.779	116.385	26.1814	16.7579	25.305	34.9444	30.4118	30.2881	136.533	95.5805	163.508	143.639	83.7956	165.966	132.471	17.5873	22.7481	5.20614	31.8814	2.65331	131.874	34.2028	131.134	42.4885	0.171722	0.0051778	**	0.240668	0.0088462	**	0.995495	0.98025		0.989906	0.96336		0.172499	0.028862	*	0.241757	0.036166	*	1.00565	0.98242
C_0019	Cytosine	C00380	HMDB00630	3.18543	3.15879	2.05817	1.6095	N.D.	1.59763	N.D.	1.62374	N.D.	2.08206	N.D.	2.00843	3.05936	1.53794	1.84992	2.8008	0.643275	1.60357	0.00839897	1.62374	N.A.	2.04524	0.0520631	2.14908	0.803618	0.572539	0.084211		0.579744	N.A.		0.730237	0.17777		0.767309	0.33713		0.784046	0.047658	*	0.793912	N.A.		0.951686	0.84395
C_0021	Uracil	C00106	HMDB00300	163.823	192.515	159.905	230.861	219.517	197.109	153.872	215.84	205.293	214.002	279.015	93.3132	74.7697	218.398	164.311	172.081	17.8047	215.829	17.1754	191.668	33.1546	195.444	94.2318	152.493	72.5399	1.25423	0.037613	*	1.11383	0.43248		1.13577	0.71165		0.88617	0.68993		1.1043	0.74581		0.980684	0.9527		1.28166	0.5676
C_0022	Creatinine	C00791	HMDB00562	19.4111	22.8873	11.8022	9.06827	7.23271	6.15654	6.33195	10.4538	8.18589	12.755	11.2349	15.0964	12.199	15.1484	13.3484	18.0335	5.66952	7.48584	1.47228	8.32388	2.06439	13.0288	1.94525	13.5653	1.48658	0.415107	0.075976		0.461578	0.08355		0.722475	0.26232		0.752227	0.3039		0.574563	0.019513	*	0.638885	0.045524	*	0.960448	0.72481
C_0024	Pro	C00148,C00763,C16435	HMDB00162,HMDB03411	2971.24	3562.19	2712.19	4776.32	3576.51	3956.72	5521.52	6049.23	5508.18	5095.93	6518.47	5408.2	3051.75	2467.1	4024.46	3081.88	435.665	4103.19	613.167	5692.98	308.591	5674.2	747.645	3181.1	786.699	1.33139	0.085429		1.84724	0.0016658	**	1.84115	0.011657	*	1.0322	0.8602		0.72313	0.050236		1.00331	0.97075		1.78372	0.016501	*
C_0025	Val	C00183,C06417,C16436	HMDB00883	2653.38	2418.78	2610.43	1139.43	975.031	830.343	1111.44	1234.04	1090.29	1507.2	1532.72	1381.2	2614.89	2151.69	2738.29	2560.86	124.909	981.601	154.648	1145.26	77.615	1473.7	81.1236	2501.62	309.272	0.383308	0.00021091	***	0.447215	0.00024595	***	0.575472	0.00053365	***	0.976867	0.78104		0.666077	0.01615	*	0.777128	0.0071824	**	0.589099	0.022918	*
C_0026	Betaine	C00719	HMDB00043	38786.5	36833.8	31936.4	23774.8	16382.3	19385.5	27215.9	27818.6	26118.8	35572.2	41383.2	36551	45840.2	29872.7	51915.2	35852.2	3528.97	19847.5	3717.84	27051.1	861.795	37835.5	3111.15	42542.7	11385.2	0.553593	0.0057064	**	0.754517	0.042938	*	1.05532	0.50636		1.18661	0.4191		0.524575	0.0033455	**	0.714967	0.020405	*	0.889352	0.5529
C_0029	Thr	C00188,C00820	HMDB00167	15.1182	12.1881	N.D.	20.7883	24.2184	14.2002	20.6507	26.668	22.2737	12.455	16.1163	13.192	16.9123	11.9053	14.1311	13.6532	2.07185	19.7356	5.09137	23.1975	3.11318	13.9211	1.93647	14.3162	2.50863	1.4455	0.16854		1.69906	0.026964	*	1.01963	0.89695		1.04857	0.77127		1.41768	0.17693		1.66635	0.017488	*	0.9724	0.84023
C_0030	Homoserine	C00263	HMDB00719	33.5774	30.9943	33.7998	16.8281	12.9042	13.2342	19.6936	20.2313	18.4753	21.5514	24.577	18.9501	31.8692	27.6663	38.7358	32.7905	1.55949	14.3222	2.17647	19.4667	0.899749	21.6928	2.81612	32.7571	5.58794	0.436778	0.00048415	***	0.59367	0.0007401	***	0.661558	0.0083917	**	0.998982	0.99284		0.660227	0.02554	*	0.897382	0.303		0.662232	0.055993
C_0031	Betaine aldehyde_+H2O	C00576	HMDB01252	N.D.	N.D.	N.D.	N.D.	1.83576	N.D.	N.D.	N.D.	1.64643	N.D.	N.D.	N.D.	N.D.	N.D.	N.D.	N.D.	N.A.	1.83576	N.A.	1.64643	N.A.	N.D.	N.A.	N.D.	N.A.	1<	N.A.		1<	N.A.		N.A.	N.A.		N.A.	N.A.		1<	N.A.		1<	N.A.		N.A.	N.A.
C_0032	Cys	C00097,C00736,C00793	HMDB00574,HMDB03417	4.38208	3.58943	4.18512	4.41375	4.56639	3.88348	4.19883	3.60972	3.45332	4.13006	4.77758	4.7953	4.20404	3.90175	7.23457	4.05221	0.412701	4.28787	0.358433	3.75396	0.393127	4.56765	0.379065	5.11345	1.84315	1.05816	0.4975		0.926396	0.41612		1.1272	0.18685		1.26189	0.42501		0.938748	0.40569		0.821858	0.061362		0.893261	0.6618
C_0037	Thymine	C00178	HMDB00262	N.D.	39.5134	N.D.	N.D.	N.D.	N.D.	N.D.	35.4138	N.D.	N.D.	N.D.	N.D.	38.4667	N.D.	N.D.	39.5134	N.A.	N.D.	N.A.	35.4138	N.A.	N.D.	N.A.	38.4667	N.A.	<1	N.A.		0.896249	N.A.		<1	N.A.		0.973511	N.A.		N.A.	N.A.		1<	N.A.		<1	N.A.
C_0046	Hydroxyproline	C01157	HMDB00725	8.37511	8.24659	7.44633	6.57655	6.09663	6.48655	8.3428	7.88107	9.04846	9.18455	9.15286	8.37814	8.22546	5.72866	9.26194	8.02268	0.503249	6.38658	0.255101	8.42411	0.58793	8.90518	0.456711	7.73869	1.81624	0.796065	0.015647	*	1.05004	0.42087		1.11	0.088349		0.964601	0.8156		0.717175	0.0030512	**	0.945978	0.32925		1.15074	0.38253
C_0048	Creatine	C00300	HMDB00064	37.0436	34.0486	33.5773	22.5329	18.0042	15.5087	22.8422	21.3515	21.042	27.9585	28.2532	24.9895	38.6096	28.0842	37.0524	34.8898	1.88003	18.6819	3.5608	21.7453	0.962487	27.0671	1.80523	34.5821	5.68095	0.535455	0.0058333	**	0.623255	0.0017567	**	0.775788	0.0065524	**	0.991179	0.93583		0.690209	0.036507	*	0.803384	0.019683	*	0.782692	0.13912
C_0049	Ile	C00407,C06418,C16434	HMDB00172	1398.66	1305.1	1271.79	469.044	458.826	320.373	432.142	598.646	469.158	618.003	623.779	624.379	1400.51	1123.19	1419.28	1325.18	65.772	416.081	83.0429	499.982	87.4267	622.054	3.52101	1314.33	165.792	0.31398	0.00016563	***	0.377292	0.00030648	***	0.469409	0.0028376	**	0.991807	0.92359		0.668882	0.049908	*	0.80376	0.13653		0.473287	0.01855	*
C_0051	Leu	C00123,C01570,C16439	HMDB00687	3438.81	3224.29	3316.18	1467.02	1326.22	1095.25	1426	1791.08	1500.31	1792.46	1871.22	1811.72	3483.23	2825.78	3583.46	3326.42	107.627	1296.16	187.698	1572.47	192.94	1825.13	41.0555	3297.49	411.575	0.389657	0.00035729	***	0.47272	0.00066076	***	0.548677	0.0005029	***	0.991302	0.91583		0.710175	0.034429	*	0.861563	0.14615		0.553491	0.02413	*
C_0053	Asn	C00152,C01905,C16438	HMDB00168	1555.79	1635.91	1186.89	2079.37	1704.32	1390.22	1892.37	2171.23	1707.43	1272.23	1202.84	1458.85	949.431	1558.63	884.998	1459.53	239.486	1724.64	345.021	1923.68	233.478	1311.31	132.405	1131.02	371.722	1.18164	0.34259		1.31801	0.074105		0.898443	0.41497		0.774921	0.27844		1.31521	0.16303		1.46699	0.026182	*	1.1594	0.49691
C_0054	Ornithine	C00077,C00515,C01602	HMDB00214,HMDB03374	3609.48	3170.64	3295.09	2012.07	1540.08	1418.29	2320.88	1794.44	2023.59	3626.17	3035.4	3008.77	3659.17	2999.32	4186.43	3358.4	226.168	1656.81	313.629	2046.3	263.952	3223.44	349.022	3614.97	594.784	0.493334	0.0023122	**	0.609309	0.0030654	**	0.959816	0.60877		1.0764	0.54288		0.513989	0.0045991	**	0.634819	0.011376	*	0.891693	0.39321
C_0056	Asp	C00049,C00402,C16433	HMDB00191,HMDB06483	10339.4	10225.7	10161.7	16960.3	16188.3	14456.1	16446	20990.3	16528.9	11013.6	13545.6	11221.2	10925.7	9418.51	11579.5	10242.3	89.9733	15868.2	1282.42	17988.4	2600	11926.8	1405.75	10641.2	1108.23	1.54929	0.016503	*	1.75629	0.035425	*	1.16447	0.17309		1.03895	0.59695		1.33046	0.023336	*	1.50823	0.036511	*	1.12081	0.28485
C_0057	Adenine	C00147	HMDB00034	462.487	530.769	362.182	478.42	461.29	383.495	334.878	517.526	424.18	378.797	358.39	269.744	238.393	568.287	311.505	451.813	84.7989	441.068	50.5904	425.528	91.3313	335.644	57.9756	372.728	173.259	0.976219	0.86163		0.941825	0.73349		0.742882	0.13101		0.824962	0.53037		1.3141	0.077747		1.2678	0.23571		0.900504	0.75324
C_0058	Hypoxanthine	C00262	HMDB00157	7.49522	8.09015	N.D.	N.D.	N.D.	N.D.	N.D.	3.04586	N.D.	N.D.	3.61921	N.D.	4.43896	4.2831	4.3906	7.79268	0.42068	N.D.	N.A.	3.04586	N.A.	3.61921	N.A.	4.37089	0.079778	<1	N.A.		0.390862	N.A.		0.464437	N.A.		0.560897	0.05017		<1	N.A.		0.841583	N.A.		0.828025	N.A.
C_0060	Anthranilic acid	C00108	HMDB01123	N.D.	N.D.	N.D.	N.D.	N.D.	N.D.	N.D.	N.D.	N.D.	N.D.	N.D.	N.D.	N.D.	N.D.	N.D.	N.D.	N.A.	N.D.	N.A.	N.D.	N.A.	N.D.	N.A.	N.D.	N.A.	N.A.	N.A.		N.A.	N.A.		N.A.	N.A.		N.A.	N.A.		N.A.	N.A.		N.A.	N.A.		N.A.	N.A.
C_0062	Tyramine	C00483	HMDB00306	N.D.	N.D.	N.D.	N.D.	N.D.	N.D.	N.D.	N.D.	N.D.	N.D.	N.D.	N.D.	N.D.	N.D.	N.D.	N.D.	N.A.	N.D.	N.A.	N.D.	N.A.	N.D.	N.A.	N.D.	N.A.	N.A.	N.A.		N.A.	N.A.		N.A.	N.A.		N.A.	N.A.		N.A.	N.A.		N.A.	N.A.		N.A.	N.A.
C_0068	Spermidine	C00315	HMDB01257	5.09132	3.91327	4.40937	1.70602	1.46129	1.22276	2.29722	3.45142	2.52476	2.47039	2.55432	2.10012	3.99359	2.42879	3.72566	4.47132	0.591463	1.46336	0.241636	2.7578	0.611371	2.37494	0.241675	3.38268	0.836887	0.327277	0.0060036	**	0.616775	0.02519	*	0.53115	0.014989	*	0.756528	0.14753		0.616167	0.0098809	**	1.16121	0.3973		0.702089	0.16457
C_0069	Gln	C00064,C00303,C00819	HMDB00641,HMDB03423	286.984	104.099	96.7848	118.365	42.9503	58.4002	133.61	93.0026	92.6376	111.914	79.3238	108.176	143.359	75.5435	143.403	162.623	107.762	73.2384	39.8367	106.417	23.5505	99.8046	17.8352	120.768	39.166	0.450358	0.28552		0.654377	0.46351		0.613719	0.41945		0.74263	0.57987		0.733818	0.37491		1.06625	0.71938		0.826413	0.46489
C_0070	Lys	C00047,C00739,C16440	HMDB00182,HMDB03405	3758.41	3531.71	3701.91	1215.96	1154.19	905.565	1281.53	1180.71	1046.87	2259.79	1988.02	2002.28	3544.51	3257.43	3813.71	3664.01	118.008	1091.9	164.304	1169.7	117.715	2083.36	152.96	3538.55	278.189	0.298008	5.3633e-05	***	0.319241	1.3164e-05	***	0.568602	0.00021219	***	0.965759	0.52932		0.524107	0.0016015	**	0.561449	0.0015761	**	0.588762	0.0036638	**
C_0071	Glu	C00025,C00217,C00302	HMDB00148,HMDB03339	4766.78	3590.86	3694.67	3810.29	2478.71	2621.93	3224.61	3680.89	3162.69	3196.23	3709.13	3185.59	3201.85	2518.77	3733.32	4017.44	651.021	2970.31	730.96	3356.07	283.007	3363.65	299.244	3151.31	608.855	0.739355	0.13848		0.835375	0.21384		0.837263	0.21819		0.784409	0.16798		0.883062	0.4593		0.997745	0.97609		1.06738	0.62646
C_0074	Met	C00073,C00855,C01733	HMDB00696	809.158	738.877	729.904	224.969	119.066	144.421	259.609	333.145	231.181	644.938	620.407	625.554	942.941	596.498	971.704	759.313	43.3994	162.819	55.2969	274.645	52.6187	630.3	12.9357	837.048	208.818	0.214429	0.00017694	***	0.361702	0.00030704	***	0.830092	0.027603	*	1.10238	0.58785		0.25832	0.0031709	**	0.435737	0.0050136	**	0.753004	0.22815
C_0076	Guanine	C00242	HMDB00132	131.17	143.925	101.333	121.196	108.062	87.6128	107.886	133.145	96.4616	139.78	143.709	106.918	95.1013	127.315	114.906	125.476	21.8596	105.624	16.9238	112.497	18.7713	130.135	20.2029	112.441	16.2478	0.841783	0.28541		0.896565	0.4798		1.03713	0.79979		0.896116	0.45734		0.811643	0.18466		0.864464	0.33039		1.15737	0.30541
C_0078	His	C00135,C00768,C06419	HMDB00177	442.289	404.24	430.027	165.415	171.812	132.383	150.417	184.877	136.625	203.629	228.696	198.852	383.25	402.451	419.755	425.519	19.4212	156.537	21.1607	157.306	24.8528	210.392	16.0306	401.819	18.2611	0.367872	8.8849e-05	***	0.369681	0.0001776	***	0.494437	0.00015243	***	0.944303	0.1987		0.744022	0.027595	*	0.74768	0.044399	*	0.5236	0.0001851	***
C_0087	Phe	C00079,C02057,C02265	HMDB00159	1560.54	1469.89	1486.16	774.785	660.426	508.825	704.881	807.247	664.167	910.445	908.124	860.958	1288.75	1307.74	1343.79	1505.53	48.3304	648.012	133.414	725.432	73.7203	893.176	27.9254	1313.43	27.9585	0.430422	0.003872	**	0.481845	0.00026915	***	0.593264	0.00021174	***	0.872403	0.0078262	**	0.725515	0.080389		0.812194	0.044938	*	0.680034	5.1106e-05	***
C_0092	Arg	C00062,C00792	HMDB00517,HMDB03416	82.2569	109.174	91.7104	48.3539	61.61	36.3668	33.3886	42.2512	37.9326	39.7906	22.2691	40.2699	62.1946	115.974	61.5646	94.3806	13.656	48.7769	12.6269	37.8575	4.43179	34.1098	10.2572	79.9111	31.233	0.516811	0.013363	*	0.401115	0.01242	*	0.361408	0.0046128	**	0.84669	0.5201		1.42999	0.19636		1.10987	0.60586		0.426848	0.11501
C_0093	Citrulline	C00327	HMDB00904	8523.48	5543.82	6811.98	2765.44	1597.51	1384.88	2809.28	1893.7	2136.02	6250.01	3707.59	6047.08	9229.27	5117.52	9555.78	6959.76	1495.32	1915.94	743.327	2279.67	474.391	5334.9	1412.94	7967.52	2473.57	0.275289	0.014393	*	0.32755	0.023877	*	0.766535	0.24334		1.1448	0.58504		0.359134	0.033523	*	0.427313	0.052506		0.66958	0.20264
C_0098	Tyr	C00082,C01536,C06420	HMDB00158	146.408	136.798	121.924	60.982	59.0243	38.9173	51.1752	61.9388	46.6024	72.5437	77.7745	74.3032	97.5404	121.42	107.741	135.043	12.3359	52.9746	12.2132	53.2388	7.8737	74.8738	2.66167	108.901	11.9821	0.392278	0.001212	**	0.394235	0.0013672	**	0.554442	0.010952	*	0.806412	0.058053		0.707518	0.083719		0.711047	0.030965	*	0.687542	0.033756	*
C_0109	Spermine	C00750	HMDB01256	N.D.	N.D.	N.D.	N.D.	N.D.	N.D.	N.D.	N.D.	N.D.	N.D.	N.D.	N.D.	N.D.	N.D.	N.D.	N.D.	N.A.	N.D.	N.A.	N.D.	N.A.	N.D.	N.A.	N.D.	N.A.	N.A.	N.A.		N.A.	N.A.		N.A.	N.A.		N.A.	N.A.		N.A.	N.A.		N.A.	N.A.		N.A.	N.A.
C_0110	Trp	C00078,C00525,C00806	HMDB00929	105.129	111.078	70.2943	75.1608	73.0963	60.3581	62.274	84.0319	68.1448	76.4693	68.4952	79.5268	58.3121	86.7728	67.2757	95.5005	22.031	69.5384	8.01706	71.4836	11.2567	74.8304	5.69551	70.7869	14.5516	0.728147	0.16816		0.748515	0.19196		0.78356	0.24178		0.74122	0.19111		0.92928	0.40935		0.955274	0.6775		1.05712	0.6887
C_0115	Carnosine	C00386	HMDB00033	N.D.	2.96192	2.48223	N.D.	N.D.	N.D.	N.D.	N.D.	N.D.	N.D.	N.D.	2.552	N.D.	3.11698	N.D.	2.72208	0.339193	N.D.	N.A.	N.D.	N.A.	2.552	N.A.	3.11698	N.A.	<1	N.A.		<1	N.A.		0.937521	N.A.		1.14507	N.A.		<1	N.A.		<1	N.A.		0.818743	N.A.
C_0122	Thymidine	C00214	HMDB00273	89.7231	97.429	86.7013	54.937	49.6425	42.1208	52.2033	53.7271	62.1739	72.0681	72.6839	55.999	79.6953	100.106	93.2398	91.2845	5.53166	48.9001	6.44028	56.0347	5.37098	66.917	9.46025	91.0137	10.3859	0.535689	0.0010876	**	0.613847	0.0013813	**	0.73306	0.027168	*	0.997034	0.97067		0.730758	0.060388		0.837377	0.17671		0.735241	0.041556	*
C_0123	Cytidine	C00475	HMDB00089	97.0402	75.7576	79.6804	8.0313	6.3949	4.85669	8.98748	9.82491	12.3373	31.3545	23.7624	22.1669	61.02	70.4539	65.0602	84.1594	11.3262	6.42763	1.58756	10.3832	1.7433	25.7613	4.90916	65.5114	4.7331	0.0763745	0.0061919	**	0.123376	0.0067289	**	0.306101	0.0053712	**	0.778421	0.088088		0.249507	0.013974	*	0.403056	0.022335	*	0.393234	0.00054518	***
C_0124	Uridine	C00299	HMDB00296	325.801	273.8	329.318	61.4502	47.2963	37.5453	71.1957	74.4741	86.6799	171.391	222.091	120.226	261.637	261.275	320.343	309.64	31.0878	48.764	12.0199	77.4499	8.15976	171.236	50.9324	281.085	33.9988	0.157486	0.0017991	**	0.250129	0.003817	**	0.553017	0.02301	*	0.90778	0.34391		0.284776	0.046639	*	0.452299	0.082304		0.609197	0.043305	*
C_0131	Adenosine	C00212	HMDB00050	1173.4	1151.82	1198.94	486.831	467.7	388.982	375.883	563.574	500.101	725.364	900.195	422.76	908.873	1273.9	1173	1174.72	23.5861	447.838	51.8602	479.853	95.4698	682.773	241.55	1118.59	188.501	0.38123	0.00032044	***	0.408483	0.0042405	**	0.581223	0.070474		0.952224	0.65839		0.65591	0.23078		0.7028	0.28126		0.610385	0.073139
C_0133	Inosine	C00294	HMDB00195	4.64503	3.53986	3.08122	N.D.	N.D.	N.D.	N.D.	N.D.	N.D.	N.D.	2.75044	1.47304	2.63672	1.83735	4.52911	3.75537	0.803867	N.D.	N.A.	N.D.	N.A.	2.11174	0.90326	3.00106	1.38237	<1	N.A.		<1	N.A.		0.562326	0.16974		0.799139	0.47011		<1	N.A.		<1	N.A.		0.703666	0.44918
C_0136	Guanosine	C00387	HMDB00133	200.091	193.819	179.104	96.4345	87.0503	72.0039	89.768	102.94	100.616	155.641	166.475	108.048	195.235	190.093	201.293	191.005	10.773	85.1629	12.3241	97.7748	7.03079	143.388	31.0812	195.54	5.60634	0.445868	0.00039837	***	0.511898	0.00053848	***	0.750704	0.10506		1.02375	0.56366		0.593934	0.067853		0.681891	0.11982		0.73329	0.096402
C_0142	Glutathione (GSSG)_divalent	C00127	HMDB03337	N.D.	N.D.	N.D.	N.D.	N.D.	N.D.	N.D.	N.D.	N.D.	N.D.	N.D.	N.D.	N.D.	N.D.	N.D.	N.D.	N.A.	N.D.	N.A.	N.D.	N.A.	N.D.	N.A.	N.D.	N.A.	N.A.	N.A.		N.A.	N.A.		N.A.	N.A.		N.A.	N.A.		N.A.	N.A.		N.A.	N.A.		N.A.	N.A.
C_0143	Glutathione (GSH)	C00051	HMDB00125	3.32568	N.D.	4.17408	2.50887	3.13159	N.D.	N.D.	N.D.	N.D.	N.D.	N.D.	N.D.	N.D.	3.36039	N.D.	3.74988	0.599909	2.82023	0.440332	N.D.	N.A.	N.D.	N.A.	3.36039	N.A.	0.752085	0.23044		<1	N.A.		<1	N.A.		0.896133	N.A.		1<	N.A.		N.A.	N.A.		<1	N.A.
C_0147	S-Adenosylmethionine	C00019	HMDB01185	232.409	183.463	215.214	230.013	195.706	148.947	208.957	205.094	190.096	219.424	190.496	211.111	201.06	197.224	252.654	210.362	24.8307	191.555	40.6919	201.382	9.96327	207.01	14.8937	216.979	30.9542	0.910598	0.53921		0.957313	0.60708		0.984068	0.85292		1.03146	0.7877		0.925341	0.58788		0.972812	0.61928		0.954055	0.65112

## Sheet: PCA analysis
ID	HMT DB			m/z	MT/RT	Factor loading
	Compound name	KEGG ID	HMDB ID			PC1	PC2	PC3	PC4	PC5	PC6	PC7	PC8	PC9	PC10	PC11	PC12	PC13	PC14
A_0003	Pyruvic acid	C00022	HMDB00243	87.0101	13.001	-0.0548987	0.00593348	0.102229	-0.0207874	0.0471865	0.0324648	-0.0270294	-0.178147	-0.000988206	0.0384239	-0.0126907	-0.0689563	0.00481318	-0.0249968
A_0004	Butyric acid	C00246	HMDB00039	87.0459	9.9352	-0.0644832	0.0489816	0.0538629	-0.0310962	-0.122132	-0.00754098	-0.0475743	0.00491232	-0.00769914	0.0223163	-0.0340169	-0.0533287	-0.0258522	-0.00700067
A_0005	3-Hydroxypropionic acid	C01013	HMDB00700	89.0253	10.2529	0.0292237	-0.0668358	-0.0520099	0.0137496	0.0206912	-0.0965686	-0.0140905	0.14478	0.120143	0.0313006	0.111416	-0.0974144	0.00765013	-0.187245
A_0006	Lactic acid	C00186,C00256,C01432	HMDB00190,HMDB01311	89.0253	10.8319	-0.0469567	0.0327069	0.146775	-0.0512514	-0.06338	-0.0530126	0.0165846	-0.0197982	0.00872618	0.0241075	-0.0771191	-0.0511534	0.00213975	0.0082575
A_0007	Tiglic acid	C08279	HMDB01470	99.0459	9.77104	-0.0138616	0.103566	0.0460156	-0.0329425	0.0605859	-0.0594886	0.109166	-0.104572	0.062828	0.120326	-0.108896	-0.0132368	-0.0311807	0.0284327
A_0008	Isovaleric acid	C08262	HMDB00718	101.062	9.28162	-0.0544764	0.0451817	0.0729798	-0.031996	-0.0547619	-0.133831	-0.0544011	-0.0521194	-0.0222423	0.0663837	-0.0610195	-0.0195507	0.0331064	-0.0377159
A_0009	2-Hydroxyisobutyric acid	No ID	HMDB00729	103.039	9.94518	-0.0755403	-0.00160694	-0.0205647	-0.0390899	0.0812089	0.040708	0.015138	0.0833036	0.0150885	-0.0497006	-0.0309197	0.0139479	0.0443644	-0.0110078
A_0010	3-Hydroxybutyric acid	C01089,C03197	HMDB00011,HMDB00357,HMDB00442	103.041	9.61593	-0.0752508	0.0790113	0.00767405	0.019391	0.0210939	0.0507253	0.0250981	0.021358	0.00684468	-0.00946277	-0.0384257	-0.0151545	0.00247657	-0.0029666
A_0011	2-Hydroxybutyric acid	C05984	HMDB00008	103.041	9.84783	-0.0355183	0.084372	0.150271	-0.0450504	0.00804725	-0.0334272	0.0282873	-0.0162072	-0.00143234	-0.00264551	-0.0704937	0.000460367	0.0364564	-0.0656267
A_0012	Glyceric acid	C00258	HMDB00139,HMDB06372	105.02	10.4505	-0.0646524	-0.0544032	0.000799868	-0.00841774	0.0815624	-0.0169902	-0.0147316	0.0122605	0.135222	-4.25592e-05	0.0638748	-0.111763	0.0152126	0.0824112
A_0013	Pyrrole-2-carboxylic acid	C05942	HMDB04230	110.025	10.2406	0.0673347	-0.0403758	0.0661658	0.0782511	0.0481652	0.00859082	0.0139598	-0.0450398	0.074796	-0.00794074	-0.00147194	0.00210747	0.0126597	0.131235
A_0014	XA0002	-	-	110.986	15.8089	-0.0829274	-0.0444363	0.0272941	-0.00906438	-0.0290282	-0.0167867	-0.0270775	-0.0184996	0.004766	-0.0266605	0.0121646	-0.00416735	0.0210204	-0.00636008
A_0017	Hexanoic acid	C01585	HMDB00535	115.077	8.95213	-0.0495499	0.036785	0.0934555	-0.026386	-0.112055	0.0784628	0.030674	-0.0495201	0.0252639	-0.0215717	0.102468	0.0225101	0.0364065	-0.0850841
A_0018	N-Acetylglycine	No ID	HMDB00532	116.036	9.62155	-0.0400252	0.0379128	0.0577737	-0.00967333	-0.0271051	0.0856481	0.0389844	0.167276	-0.0848482	-0.122569	0.103782	-0.101709	0.0629606	-0.0427905
A_0019	Succinic acid	C00042	HMDB00254	117.02	21.4167	0.0100169	0.121289	0.133941	-0.0023194	0.01144	-0.0153419	-0.0797657	-0.0274233	-0.0316307	-0.0155791	0.015206	-0.0491655	0.00275721	0.0539893
A_0020	2-Hydroxyvaleric acid	No ID	HMDB01863	117.056	9.2988	-0.0779736	0.0559335	0.0104991	-0.0482753	-0.0327177	-0.0192518	-0.0325302	0.0537754	-0.00443732	-0.00915029	-0.0412763	-0.00238879	0.0231002	0.0231973
A_0021	Benzoic acid	C00180	HMDB01870	121.03	9.91797	-0.0103207	0.0402981	0.0413355	0.0235218	0.0244919	-0.0206911	0.0749861	0.0787153	0.122343	-0.0705199	-0.141596	0.147256	0.294817	-0.0438752
A_0022	5-Oxoproline	C01879	HMDB00267	128.036	9.58228	-0.0745212	0.0360067	0.0972134	-0.0267502	0.00397567	-0.00257782	0.00460884	0.0202646	-0.00127624	0.0381433	-0.0382183	-0.0134126	-0.0148477	0.0312085
A_0023	Heptanoic acid	No ID	HMDB00666	129.093	8.67754	-0.0509559	0.0958352	0.0408445	-0.0122353	-0.0552792	-0.0531723	0.0459727	-0.061719	0.0949295	0.114227	-0.000945662	-0.0278525	-0.0141415	-0.0768641
A_0024	N-Acetyl-β-alanine	C01073	No ID	130.05	9.12603	-0.0507983	0.0455647	0.0216151	-0.118488	-0.0182081	0.0287215	-0.0907803	0.0965897	0.0965547	-0.0934924	-0.00619882	0.0622106	-0.00487596	-0.0238637
A_0025	N-Acetylalanine	No ID	HMDB00766	130.052	8.90965	-0.0865713	0.0187801	0.0122701	-0.000434723	0.00343967	-0.0147173	-0.00825282	0.0158117	-0.0348311	0.00222805	0.0015707	0.0262176	0.0383805	0.0176607
A_0026	Malic acid	C00149,C00497,C00711	HMDB00156,HMDB00744	133.015	21.9307	0.0756131	0.0229714	0.0406271	0.0211735	-0.086412	-0.0519171	-0.0232898	-0.0252099	0.0114775	0.00168313	0.0115855	0.00196236	0.0740272	0.0424466
A_0027	p-Toluic acid	C01454	No ID	135.045	9.2083	-0.0291576	0.0311887	0.0442644	-0.0386262	0.105567	-0.0471446	0.145322	-0.0522853	0.0686593	0.0711823	-0.0889746	-0.193813	0.00356611	0.0281539
A_0028	o-Hydroxybenzoic acid	C00805	HMDB01895	137.026	10.4999	-0.063358	0.0555805	0.075007	-0.0282115	-0.050031	-0.00846928	0.039393	-0.0242356	-0.0103732	0.0509452	-0.0107828	0.00389793	-0.0834732	-0.195013
A_0029	p-Hydroxybenzoic acid	C00156	HMDB00500	137.026	9.47467	-0.0153299	0.0704571	0.0591671	-0.047284	-0.144945	-0.110292	-0.107232	-0.0159293	0.0233563	-0.0131098	-0.00285562	-0.0640363	-0.0283587	0.0364604
A_0030	Octanoic acid	C06423	HMDB00482	143.109	8.36429	-0.0299108	-0.0314062	0.0986892	-0.0033727	-0.120105	0.0373576	-0.146997	-0.0348729	-0.0349813	-0.00765599	0.0727899	-0.0305819	0.101074	-0.0632743
A_0031	4-Acetamidobutanoic acid	C02946	HMDB03681	144.067	8.51476	-0.086193	0.010692	-0.0059423	0.0422695	-0.00837838	0.00877718	0.00518834	-0.00833162	-0.00286965	0.022307	-0.0178093	0.0190062	0.0239295	0.0142544
A_0032	2-Oxoglutaric acid	C00026	HMDB00208	145.016	21.9857	-0.0562355	0.00524433	0.0982301	-0.0250089	0.0124744	0.0124919	-0.0723565	-0.148417	-0.0876407	-0.0290667	-0.0378235	-0.0336841	-0.0715862	-0.0517619
A_0033	Mevalonic acid	C00418,C02104	HMDB00227	147.067	8.67007	-0.0857179	-0.00825182	-0.004267	0.034437	-0.0385657	-0.00342794	0.00429289	-0.0156079	-0.00866802	-0.0151513	-0.00664532	-0.00685452	0.00897267	-0.0386416
A_0034	Orotic acid	C00295	HMDB00226	155.01	10.0056	0.0577424	-0.0359658	0.0885119	-0.0130302	0.0136279	0.0896406	0.0223128	0.0637993	-0.103928	0.0662492	-0.0303128	-0.0569228	-0.112704	0.0725788
A_0035	Dihydroorotic acid	C00337	HMDB00528	157.026	9.52828	0.062293	0.0913761	0.0641155	0.0167188	0.0223308	-0.0487091	0.0518728	0.0401124	0.0142295	0.000264725	-0.00395552	0.0331089	-0.0319211	-0.107984
A_0036	Pelargonic acid	C01601	HMDB00847	157.125	8.15671	0.0389846	0.0327948	-0.00987014	0.0689255	-0.0176257	0.0967257	-0.0747523	-0.0152987	0.229335	0.0113423	0.0881929	0.0321461	0.0611097	-0.0631702
A_0037	3-Hydroxy-3-methylglutaric acid	C03761	No ID	161.046	15.6425	-0.0564087	0.091157	0.0663769	0.00122251	-0.0368303	-0.00364631	-0.0641392	0.103126	0.0556834	0.0183014	-0.0267127	0.00220213	0.0149962	-0.0909472
A_0038	N-Acetylcysteine	C06809	HMDB01890	162.023	8.91929	0.0393137	-0.0159992	-0.00837164	0.148138	0.0324138	-0.15091	-0.0402751	0.0290549	-0.0412811	-0.00424872	-0.000135039	-0.0655468	-0.0342252	-0.0827058
A_0039	Phenylpyruvic acid	C00166	HMDB00205	163.041	9.23439	-0.0449755	-0.121857	0.0603961	-0.0183174	0.0381693	-0.0872564	-0.0076658	-0.00120125	-0.0383781	0.0155327	-0.0474495	-0.0541908	-0.0179382	-0.0409262
A_0040	Terephthalic acid	C06337	HMDB02428	165.02	16.5386	0.0157907	-0.00921	0.00960663	-0.0665896	0.0436723	0.0568097	0.0613087	-0.00476114	-0.0896081	0.175817	0.193962	-0.146661	0.127215	0.156206
A_0041	3-(2-Hydroxyphenyl)propionic acid	C01198	No ID	165.056	8.69088	-0.0478228	0.0388235	0.120769	-0.0250506	-0.0683147	0.0215425	-0.026341	-0.0784946	-0.0666364	-0.0832752	-0.110503	-0.0359747	-0.0286885	-0.0569946
A_0042	Phosphoenolpyruvic acid	C00074	HMDB00263	166.976	21.5283	0.0616038	-0.00202371	0.0598822	0.09171	0.0117489	0.0681978	-0.054005	0.0732317	0.039346	0.0857236	0.0808327	-0.0130041	-0.0445179	0.0914455
A_0043	Cysteic acid	C00506	HMDB02757	167.998	11.3733	-0.0774768	0.0623859	0.00774907	-0.0229571	0.0581901	-0.0276498	0.00414094	0.00232946	-0.0076997	0.0111117	-0.022126	-0.0279426	0.00936306	0.072623
A_0044	Dihydroxyacetone phosphate	C00111	HMDB01473	168.992	12.7583	0.0179346	-0.0788024	0.00441977	0.0514792	0.0552482	-0.01854	-0.0561471	-0.149775	0.0798768	-0.0653893	0.0412454	-0.099174	0.045089	-0.28048
A_0046	Glycerol 3-phosphate	C00093	HMDB00126	171.007	12.2229	-0.00739392	-0.0897109	0.128746	-0.0902798	0.0762278	0.0613776	-0.0051159	-0.0176628	0.00827585	-0.00526129	0.0984401	-0.0352855	0.00251307	-0.0482406
A_0047	Glycerol 2-phosphate	C02979	No ID	171.007	12.7996	0.060862	-0.0434312	0.120143	0.0422737	-0.0388276	0.0419947	0.0202726	-0.00724025	-0.0760243	0.0130592	0.0540835	0.00764423	-0.00291515	0.00335729
A_0048	Decanoic acid	C01571	HMDB00511	171.14	7.98693	-0.0472632	0.0675482	0.0342616	0.0176764	0.0585362	0.0709771	0.00320062	-0.111822	0.145366	0.0200062	0.114529	-0.0709845	0.0589925	-0.058933
A_0049	N-Acetylleucine	C02710	HMDB11756	172.099	8.04373	-0.086028	0.0144135	0.012885	0.0231802	0.0370025	0.00632977	0.00437242	0.0241915	0.00759714	-0.00538041	-0.00816558	-0.0120406	0.0052512	-0.0217776
A_0051	N-Acetylasparagine	No ID	HMDB06028	173.058	8.44234	0.0704687	0.0229726	0.101825	0.0294472	-0.056004	-0.0215022	-0.0266812	0.00695348	-0.0120409	0.0541094	0.0364569	0.0368027	-0.0195288	-0.00734766
A_0052	N-Acetylaspartic acid	C01042	HMDB00812	174.042	14.7345	0.0695127	-0.0280095	0.0868277	0.0310478	-0.0553516	-0.0188607	0.0047017	0.0268523	-0.0917847	-0.0030853	-0.01605	0.0742642	-0.0381587	-0.0642871
A_0053	N-Carbamoylaspartic acid	C00438	HMDB00828	175.037	15.6327	0.0283533	0.115896	0.0614973	-0.0110403	0.13581	0.0214004	0.00304613	0.0305297	0.00106321	-0.0491275	-0.0339268	0.0271117	-0.0206536	-0.0747114
A_0054	N-Formylmethionine	C03145	HMDB01015	176.04	8.66786	-0.0229516	0.0796598	0.0864735	0.044737	0.13084	-0.108631	-0.0197439	-0.0507397	0.0237894	0.0423102	-0.00897611	-0.00821338	-0.0776519	-0.0498071
A_0055	O-Phosphoserine	C01005	HMDB00272	184.003	12.3841	-0.0151004	-0.0607245	0.0494211	0.153069	-0.113628	0.00365932	-0.0612288	0.0596633	-0.0633723	-0.0490136	-0.0262734	-0.0892088	0.0380699	-0.018719
A_0056	2-Phosphoglyceric acid	C00631	HMDB03391	184.987	19.532	0.0686891	-0.00711572	0.0496977	0.0948643	0.0119608	0.0550843	-0.0281127	0.0720973	0.00247485	0.0600181	0.0902564	-0.0258914	0.00358998	0.0383637
A_0057	3-Phosphoglyceric acid	C00197	HMDB00807	184.987	20.0116	0.0692665	-0.0128045	0.0574351	0.0943227	0.0113681	0.0526739	-0.0286465	0.0517038	0.0215657	0.0687399	0.0585851	-0.00633214	-0.0151117	0.0794863
A_0058	N-Acetylglutamine	No ID	HMDB06029	187.074	8.09416	-0.0250547	0.0943252	0.137221	0.0596125	0.0305943	-0.0698522	-0.00052204	-0.0639878	-0.00500509	0.0111075	0.0383257	0.0641981	-0.00738308	0.060649
A_0059	Azelaic acid	C08261	HMDB00784	187.099	12.2133	-0.0643156	0.0826951	-0.0156227	0.0468447	-0.0533304	0.0258707	-0.0205137	0.0517455	0.0255098	-0.00147523	-0.132086	-0.0140825	-0.010573	0.00289321
A_0060	N-Acetylglutamic acid	C00624	HMDB01138	188.058	13.3181	-0.0644648	-0.0336241	0.077295	0.0350697	-0.0704463	-0.00430088	-0.0458823	0.0711012	-0.0715987	0.0540092	-0.0244527	0.0792158	0.0780889	0.0478965
A_0061	N-Acetylmethionine	C02712	HMDB11745	190.056	8.14182	-0.0625393	0.0885871	0.0427044	0.0585207	-0.0168264	0.0276929	0.0546267	-0.0709689	0.0662346	0.0217837	-0.000346491	0.00388677	-0.0435932	-0.0408418
A_0062	Isocitric acid	C00311	HMDB00193	191.02	29.8452	-0.00133165	0.0891619	0.0207755	-0.070176	-0.137381	-0.117644	-0.0623888	-0.0666009	0.0502265	-0.0172533	0.0538321	-0.0207576	-0.0496247	0.0190442
A_0063	Citric acid	C00158	HMDB00094	191.021	27.232	-0.00594186	0.0713628	0.0635173	-0.0164555	-0.1583	-0.0594763	-0.0696828	-0.113429	0.0464257	-0.0254526	-0.0533502	-0.0917682	-0.0401636	0.041589
A_0064	Quinic acid	C00296	HMDB03072	191.057	8.24528	-0.00133165	0.0891619	0.0207755	-0.070176	-0.137381	-0.117644	-0.0623888	-0.0666009	0.0502265	-0.0172533	0.0538321	-0.0207576	-0.0496247	0.0190442
A_0065	Phenaceturic acid	C05598	HMDB00821	192.067	8.33829	-0.0816229	-0.0131339	0.0592929	0.0107788	0.016833	0.0244586	-0.0463008	0.00296289	-0.0221968	0.00462649	0.0349569	0.0425329	0.0257402	-0.0202529
A_0066	Glucuronic acid Galacturonic acid	C00191 C00333	HMDB00127 HMDB02545	193.037	8.37013	-0.0798849	0.0297211	-0.0135746	0.00868432	-0.0288845	-0.0155641	-0.0754411	0.0260251	-0.0452218	0.0227579	0.0349176	-0.0118696	0.0740085	-0.0428205
A_0067	Gluconic acid	C00257	HMDB00625	195.053	8.15528	-0.0709421	-0.0808414	0.0282925	-0.0556283	0.0305283	-0.0313457	-0.0482836	0.0101703	0.00595557	0.0141415	0.0359744	0.0327258	0.00301219	0.00946275
A_0068	Erythrose 4-phosphate	C00279,C03604	HMDB01321	199.003	11.953	-0.0209256	-0.100471	0.029026	-0.0102715	-0.117577	0.00478694	-0.100961	-0.111221	0.0873006	-0.00180632	-0.0329949	0.0929973	-0.0760586	-0.00304915
A_0069	Lauric acid	C02679	HMDB00638	199.171	7.66645	-0.0557546	0.0562889	0.0405698	0.0123845	0.0571254	0.105503	-0.0420745	-0.138847	-0.00352853	-0.00944497	0.0842946	-0.0125815	0.019826	0.0636535
A_0070	N-Acetylphenylalanine	C03519	HMDB00512	206.083	8.00135	-0.0828411	-0.0276309	0.0312373	0.0314018	-0.0338094	0.00871766	-0.0229185	0.0155584	-0.0476416	0.0310358	-0.0247671	0.00684747	0.0176593	0.00259221
A_0071	2-Deoxyribose 1-phosphate	C00672	HMDB01351	213.018	11.1137	-0.0205981	-0.039263	0.116134	0.0141513	0.0637675	0.085779	-0.116494	0.0626539	-0.0980631	0.0996812	-0.00202215	-0.0693719	0.0245294	-0.138695
A_0072	Desthiobiotin	C01909	HMDB03581	213.126	7.65044	-0.0843853	0.0039147	0.0276588	0.0202173	0.0494851	-0.0352663	0.00429826	0.00662512	0.00464722	0.0114204	-0.00521909	-0.00267942	0.0267502	0.0141397
A_0073	O-Succinylhomoserine	C01118	No ID	218.068	12.2944	-0.0760148	0.0425311	0.060582	0.0210046	0.0108446	-0.0631165	0.00446225	0.0229808	-0.0367268	0.0510074	-0.0382649	0.00714199	-0.0051064	0.0675324
A_0074	Pantothenic acid	C00864	HMDB00210	218.105	7.67661	-0.0807826	-0.0464134	-0.0326254	0.0468035	-0.00711239	-0.00744652	0.0173258	-0.0314936	-0.00370934	0.0435494	-0.0318068	-0.00471234	-0.000683293	-0.000874447
A_0075	Porphobilinogen	C00931	HMDB00245	225.09	7.56943	-0.0724366	0.060536	0.0198325	-0.0802203	-0.030716	-0.0288553	-0.0188623	0.0556837	-0.0461624	0.00596847	-0.00392342	-0.0400738	0.00890357	0.0423563
A_0076	Ribulose 5-phosphate	C00199,C01101	HMDB00618	229.013	11.063	-0.0477392	0.0282527	-0.0399484	0.0888786	-0.0958407	-0.112359	0.10276	-0.0409119	0.025605	-0.0188724	0.00443604	-0.0192838	0.0790506	-0.0446733
A_0077	Ribose 5-phosphate	C00117	HMDB01548	229.014	10.6211	-0.0552402	0.0148756	-0.0763398	0.0955918	-0.0685827	0.0868974	-7.08221e-05	-0.0155119	0.0718026	0.0176754	-0.049489	0.103717	-0.0524339	-0.06726
A_0078	XA0033	-	-	242.079	7.80967	-0.0716073	-0.0743268	-0.0473873	-0.013781	-0.00360733	0.0326821	0.0158383	0.0386552	0.0164668	0.046352	0.0134482	-0.119207	0.00867634	-0.00201117
A_0079	2-Deoxyglucose 6-phosphate	C06369	No ID	243.029	10.3178	-0.0571561	-0.0105568	0.00855986	0.044687	-0.126306	0.0962361	0.0522827	-0.0661742	0.070375	-0.043081	0.0263592	0.0149664	-0.0470533	-0.048488
A_0080	Pyridoxal 5-phosphate	C00018	HMDB01491	246.019	11.5492	-0.039692	0.0210725	0.108044	0.137218	0.0195749	0.0633332	0.0183253	-0.0105672	0.035225	-0.109812	-0.0253697	-0.0567315	0.0809058	-0.00446419
A_0081	Glucosamine 6-phosphate	C00352	HMDB01254	258.04	8.91787	0.0459571	-0.0284168	0.148541	-0.0385413	0.0661858	0.0362202	0.0368942	0.00435011	0.0781439	0.0392406	0.0053115	-0.0031893	-0.0807856	-0.0306726
A_0083	myo-Inositol 1-phosphate myo-Inositol 3-phosphate	C01177 C04006	HMDB00213 HMDB06814	259.023	10.2698	-0.00900918	-0.0446021	-0.0104042	-0.0600082	-0.181536	-0.00616946	0.0347918	-0.0291557	-0.0163712	0.133735	-0.042763	0.0388618	0.175958	-0.0245106
A_0084	Fructose 6-phosphate	C05345,C00085	HMDB00124	259.023	10.0001	-0.0134656	-0.0932065	0.0174303	-0.0150792	-0.0973116	-0.0569049	0.0609205	0.124317	0.130346	0.0369679	-0.00789107	0.0440095	-0.0175286	0.206036
A_0085	myo-Inositol 2-phosphate	No ID	No ID	259.024	10.4037	0.0286431	-0.100622	0.111578	0.0676786	-0.07756	-0.0119094	0.0571407	0.00178467	-0.0188163	0.0569622	-0.0407534	-0.0389025	-0.0571425	0.069204
A_0086	Glucose 6-phosphate	C00668,C01172,C00092	HMDB01401	259.024	9.90385	0.000746128	-0.129933	0.0976056	-0.0317731	-0.078567	0.0174235	0.0449606	0.0390445	-0.00815466	0.00616755	-0.108076	-0.00986378	-0.0320775	-0.00802563
A_0087	Sorbitol 6-phosphate	C01096	HMDB05831	261.039	9.90901	0.0248771	-0.0781837	0.128686	-0.0611119	-0.0180473	-0.0363923	0.133079	-0.0219289	0.0140787	-0.0220612	-0.0850791	0.00396997	0.0147742	-0.034762
A_0088	2,3-Diphosphoglyceric acid	C01159	HMDB01294	264.953	18.7682	0.0746555	-0.0227682	0.0562869	0.0821203	-0.0155805	0.0563772	-0.0340364	-0.0128754	-0.0364082	0.0263121	0.00376633	-0.0292397	0.0247894	-0.00759829
A_0089	6-Phosphogluconic acid	C00345	HMDB01316	275.019	14.8257	0.0461097	-0.0944406	0.0680462	0.024531	-0.0788108	-0.0541092	0.0396386	0.078994	0.108616	0.0423663	0.0176113	-0.0201399	0.0178436	-0.0180072
A_0090	Rhein	C10401	No ID	283.024	8.68718	-0.0827029	-0.00882195	0.0317349	0.0233156	0.024142	-0.0230901	-0.0311747	0.0184963	0.0309166	0.00174066	-0.079031	0.00710763	-0.0103249	0.0537948
A_0091	Xanthosine	C01762	HMDB00299	283.07	7.61582	0.0146711	-0.0750464	0.0029791	-0.000357421	-0.0438046	-0.01085	0.187709	-0.0322517	0.0365752	-0.11364	-0.153569	-0.101941	0.0280361	0.0797431
A_0092	Sedoheptulose 7-phosphate	C05382	HMDB01068	289.035	9.67745	0.0749862	-0.0491911	-0.00332652	0.0344966	-0.0367114	-0.0464673	0.0688153	0.0564104	0.0242563	0.0529981	-0.0207208	-0.0364021	0.0302705	0.0467134
A_0093	N-Acetylmuramic acid	C02713	No ID	292.105	7.26138	-0.044375	0.0904999	0.0370496	0.0476342	0.121165	-0.0324375	0.00888933	-0.0376989	0.0901212	-0.0415922	-0.018082	0.06283	-0.0621312	0.0853631
A_0094	N-Acetylglucosamine 1-phosphate	C04256	HMDB01367	300.05	9.62551	-0.0685837	-0.0329662	0.0184436	-0.0792249	0.0951787	0.00266875	-0.0606449	0.00364654	-0.000222336	0.0278297	-0.0613915	0.00861023	-0.0633639	-0.00757017
A_0095	ppGpp_divalent	C01228	No ID	300.473	14.6553	0.0247742	0.0380757	0.0124464	-0.00494665	0.110312	-0.101908	-0.045399	0.208659	-0.0338368	0.0282823	-0.099371	0.00882593	0.088061	0.0116294
A_0096	cCMP 2',3'-cCMP	C00941 C02354	No ID HMDB11691	304.037	7.61076	-0.0316359	0.0187517	0.0982548	0.00318407	-0.108798	-0.0627964	-0.140346	0.0665912	-0.0253076	-0.00247774	-0.088372	-0.108976	0.0134037	0.0510277
A_0097	dCMP	C00239	HMDB01202	306.051	9.82543	0.082715	0.0527228	0.0266552	0.00950815	0.0183491	-0.00895503	0.0112914	0.00259763	-0.0108565	0.014838	-0.027747	-0.0131117	-0.00986405	-0.00686302
A_0098	dUMP	C00365	HMDB01409	307.035	10.0132	0.0553726	0.101243	0.0120168	-0.0304582	-0.0420799	-0.0999132	-0.0455534	-0.00870376	0.0225388	-0.0620244	-0.0196836	0.0774943	0.0224843	0.0395745
A_0099	N-Acetylneuraminic acid	C00270	HMDB00230	308.1	7.19733	-0.0709098	-0.00879791	0.0513432	0.0795284	0.0438503	-0.00462517	0.0874949	-0.0478564	0.0305908	-0.0399324	-0.011628	-0.0594202	0.00611	0.0422398
A_0100	Ribulose 1,5-diphosphate	C01182	No ID	308.98	16.0529	0.07435	-0.0592223	0.0380899	0.0603222	-0.0342713	-0.0440493	0.0147114	-0.026802	-0.0189961	-0.00197085	0.00916693	-0.0361633	0.0582676	0.0397838
A_0101	dTMP	C00364	HMDB01227	321.051	9.62394	0.0833595	-0.0182472	0.00411449	0.0394921	-0.0255291	-0.0222318	0.0462441	0.0407352	-0.0206814	0.00943712	-0.0364052	0.00356563	0.0185697	0.000990683
A_0102	CMP	C00055	HMDB00095	322.046	9.65065	-0.0103094	0.0647635	0.0918693	0.0560126	0.147509	-0.0874779	0.0189176	0.0604901	-0.0315732	-0.0586019	-0.0127848	0.0983401	0.0741429	0.0280948
A_0103	UMP	C00105	HMDB00288	323.03	9.86055	0.0484843	0.123684	0.0215407	0.00864214	-0.0219606	-0.0966266	-0.0114811	-0.0282271	-0.0431092	-0.0441696	0.0381591	0.0250822	0.00382986	-0.0563186
A_0104	N-Glycolylneuraminic acid	C03410	HMDB00833	324.095	7.17283	-0.0741222	-0.0155745	0.0260003	0.0747127	0.035952	-0.0223359	0.0747783	-0.0271478	0.0548195	0.0275111	-0.0300921	-0.0586653	0.0614288	0.0518247
A_0105	cAMP	C00575	HMDB00058	328.05	7.56439	-0.0545849	0.029421	0.0326031	0.0739959	-0.140566	0.0164745	-0.0345776	0.0599302	0.0103661	-0.0527959	-0.0637463	-0.0918195	0.011263	0.0119187
A_0106	dAMP	C00360	HMDB00905	330.062	9.51029	0.0825431	-0.0115684	-0.0186172	0.0158814	-0.0366638	-0.0308177	0.0307891	0.0547139	-0.0110719	0.0188483	-0.0551461	-0.0144668	0.0563109	0.0104376
A_0107	Fructose 1,6-diphosphate	C00354	HMDB01058	338.991	14.7315	-0.0311932	-0.125698	0.104296	-0.0155946	-0.0218206	0.0482089	0.0391676	0.00954571	0.0530203	0.0202104	-0.0652973	0.0293766	-0.0299622	-0.0386012
A_0108	cGMP	C00942	HMDB01314	344.042	7.6937	-0.0459542	0.0103098	0.0647415	-0.0261822	-0.159979	0.0213502	-0.107126	0.06113	0.0141785	-0.00864529	-0.0202158	0.024749	-0.00295206	0.01664
A_0109	AMP	C00020	HMDB00045	346.057	9.47121	0.0779294	0.00643625	0.00137671	0.0416353	-0.0387146	-0.0725778	0.0523324	0.0704208	-0.0245395	0.0138686	-0.0234313	0.0199161	0.00194679	-0.043247
A_0111	GMP	C00144	HMDB01397	362.052	9.17307	0.0815649	0.051624	0.0210274	0.0320677	0.00606896	-0.0190421	0.0320815	0.015644	-0.0265354	0.00967503	0.00447952	-0.00802539	-0.0345502	-0.0298471
A_0112	XMP	C00655	HMDB01554	363.037	12.7267	-0.0162425	0.0284565	-0.0164112	-0.00234741	0.0261242	0.0982963	0.206801	-0.106871	-0.0993786	-0.0289044	-0.114404	0.0403153	-0.0110128	-0.032378
A_0113	XA0055	-	-	369.001	14.4374	0.0505856	-0.0567484	0.123466	-0.00486648	0.0210248	0.0454994	0.0539333	-0.0758788	-0.00104535	0.0462387	-0.116048	-0.0242879	-0.0292439	0.0418825
A_0114	NADPH_divalent	C00005	HMDB00221	371.54	11.3699	0.0457712	0.0539778	0.0841338	0.0521737	0.0129623	-0.0899739	0.0844539	0.094783	0.0705035	0.0628309	0.0759211	0.0569979	-0.0560293	-0.0913077
A_0115	CoA_divalent	C00010	HMDB01423	382.552	10.6837	-0.00192045	-0.0441971	-0.0241846	0.140555	0.0692733	-0.171346	-0.0282004	0.0295686	0.0128916	-0.0014994	0.0587661	-0.0556389	-0.068791	-0.093066
A_0116	dCDP	C00705	HMDB01245	386.017	11.7106	0.0792873	0.0339626	0.0577123	0.0602709	-0.0109855	0.000318616	-0.0370476	0.00395118	-0.00930362	0.00187327	-0.00204009	-0.00671147	0.0145137	-0.0225345
A_0117	PRPP	C00119	HMDB00280	388.946	16.5453	-0.0608827	0.0499925	-0.0748526	0.0888388	-0.0674627	0.037689	0.0434685	-0.0578529	0.0267982	0.0173561	-0.0430842	0.0310497	-0.0389153	-0.0416586
A_0118	FAD_divalent	C00016	HMDB01248	391.574	7.93517	0.0350477	0.00735359	0.110929	0.111535	0.0950952	0.0121588	0.00969432	-0.0941004	0.0565383	-0.0858437	-0.0213762	0.0858756	0.0491434	0.00685594
A_0119	dTDP	C00363	HMDB01274	401.017	11.3834	0.0788963	-0.0350635	0.051934	0.0497023	-0.0228485	0.00714779	0.0512468	-0.00727543	0.0140597	0.0278276	-0.0231007	-0.0293203	0.029843	-0.0252517
A_0120	CDP	C00112	HMDB01546	402.013	11.5392	-0.0795499	-0.00636626	0.027143	0.0228645	0.0644503	-0.0137181	-0.0330702	0.0659632	-0.0299495	0.0257907	-0.0492576	-0.0015301	0.0509994	0.00267783
A_0121	UDP	C00015	HMDB00295	402.996	11.7607	-0.0536382	0.0293633	0.055438	0.0824659	0.0361127	-0.131758	0.0494498	0.0477477	-0.0222568	0.00472183	-0.0178699	0.0409052	0.153742	-0.0160855
A_0122	Acetyl CoA_divalent	C00024	HMDB01206	403.558	10.3581	-0.0652372	-0.01489	0.0268786	0.0629354	0.0689861	0.0614484	-0.0619264	-0.0947754	-0.0560796	-0.0240102	-0.0884891	-0.0641898	0.0158933	-0.046123
A_0123	dADP	C00206	HMDB01508	410.029	11.0599	0.0847912	-0.00638774	0.0397612	0.0277458	-0.0342888	0.00167063	-0.00296672	-0.00248154	-0.011632	0.00762748	-0.0235058	-0.0187379	0.0177539	-0.0253092
A_0124	Propionyl CoA_divalent	C00100	HMDB01275	410.564	10.2571	-0.0117072	-0.0328861	-0.036635	0.148275	-0.0380369	0.100454	-0.142618	-0.101604	-0.0440309	0.010295	-0.00582074	-0.00411439	0.0759666	-0.0100193
A_0125	P1, P4-Di(adenosine-5') tetraphosphate_divalent	C01260	HMDB01211	417.019	10.7452	0.00945673	-0.0804343	-0.0467567	0.103444	-0.0529276	0.108946	-0.0889211	-0.0553912	0.0739106	-0.102169	0.0412077	-0.129076	-0.0416208	0.0567578
A_0126	Isobutyryl CoA_divalent	C00630	HMDB01243	417.573	10.0777	-0.0257213	-0.0445198	-0.0333731	0.140933	-0.00266477	-0.0343034	-0.122563	0.0467473	0.0298636	0.162756	-0.0324724	-0.107351	0.0705355	-0.0104233
A_0127	Trehalose 6-phosphate	C00689	HMDB01124	421.077	8.39461	-0.0613975	-0.0961601	0.0498197	0.0425706	0.0448236	-0.0159512	0.0380776	-0.0168419	0.0697961	0.0690285	-0.00569191	-0.0316626	-0.015056	-0.00436369
A_0128	Thiamine diphosphate	C00068	HMDB01372	423.031	7.99022	-0.0121052	-0.059796	0.101531	-0.0102419	0.0852872	0.00557831	0.113636	-0.0716879	0.12693	-0.0972352	-0.0259723	-0.118333	0.0420975	0.121861
A_0129	Malonyl CoA_divalent	C00083	HMDB01175	425.553	12.1181	-0.0713658	0.053249	-0.00150162	0.0856562	-2.71755e-05	0.0556513	0.0125205	0.0483158	0.0103303	0.00607244	-0.0286265	0.0396213	-0.0674923	-0.095666
A_0130	ADP	C00008	HMDB01341	426.023	10.9668	0.0554422	0.00423164	0.0549503	0.119034	-0.0865675	-0.0285529	0.0117134	0.070474	-0.0542566	-0.00449559	-0.0199529	0.110099	-0.0843133	0.00460171
A_0131	Succinyl CoA_divalent Methylmalonyl CoA_divalent	C00091 C00683,C01213,C02557	HMDB01022 HMDB01269	432.56	11.9007	0.0430272	0.0537289	0.0763107	0.0590855	0.125437	0.00905336	0.0242059	0.0261865	0.0818534	0.0494249	-0.0786814	0.0375751	0.130963	0.060161
A_0132	Glutaryl CoA_divalent	C00527	HMDB01339	439.567	11.9297	0.0439068	0.109695	0.0586864	-0.0273698	0.0772533	-0.00791759	-0.0652219	-0.0218213	0.105055	-0.0115054	0.0626071	-0.0142986	0.0245814	-0.0339507
A_0133	GDP	C00035	HMDB01201	442.019	10.7126	-0.0397635	-0.0747691	0.0890065	0.0532134	0.0788643	0.0348124	0.120737	0.0438217	0.0819301	-0.0316259	-0.0165276	-0.0274677	-0.053025	-0.0388981
A_0134	HMG CoA_divalent	C00356	HMDB01375	454.574	11.4653	-0.0269743	0.0316994	-0.0386776	0.0901007	0.123708	0.0594505	-0.119292	-0.116949	0.0193232	-0.0497518	0.0930987	0.0187177	0.0721706	-0.00129172
A_0135	FMN	C00061	HMDB01520	455.098	8.34634	0.0580091	-0.0211618	0.0425197	0.138011	-0.0455482	-0.0065481	0.0679461	0.0570926	-0.00634529	0.0512546	0.0476243	0.0401136	0.00905972	-0.082615
A_0136	Adenylosuccinic acid	C03794	HMDB00536	462.068	13.8797	0.0656893	0.0228545	-0.0135503	0.0926867	0.00205162	-0.0753517	0.0270225	-0.0668602	0.0859977	-0.035999	0.0273857	0.0473399	0.131273	-0.00735429
A_0137	dCTP	C00458	HMDB00998	465.984	12.5286	0.0692581	0.0260363	0.065582	0.0750687	0.0452196	0.0798855	-0.0407033	-0.0336248	0.00877698	0.030115	0.0202483	-0.0517762	0.00883592	0.00923968
A_0138	dTTP	C00459	HMDB01342	480.983	12.2147	0.0768464	-0.0278467	0.0584842	0.0613965	-0.00714186	0.0500739	0.0296844	-0.0281673	0.0186484	0.0401058	-0.00823836	-0.0502643	0.0180858	-0.00603329
A_0139	CTP	C00063	HMDB00082	481.978	12.4398	-0.0741625	-0.0275119	0.0444117	0.0476842	0.0124711	0.0432615	-0.0816753	0.0831926	-0.0237328	-0.00187207	-0.0271374	-0.0256026	0.0414407	0.00761086
A_0140	UTP	C00075	HMDB00285	482.962	12.671	-0.0222549	0.00972303	0.131003	0.116633	0.0372475	0.117851	-0.0700553	0.032109	-0.0238023	-0.00888306	-0.0089064	-0.0487743	0.0834329	0.00582384
A_0141	dATP	C00131	HMDB01532	489.995	11.8567	0.080651	0.00219562	0.0647454	0.0357172	-0.00381035	0.0401147	0.00798977	-0.045236	0.0214756	0.0154873	-0.00556568	-0.0406809	0.000792754	0.00503541
A_0142	ATP	C00002	HMDB00538	505.989	11.9164	-0.0187208	-0.0206238	0.111708	0.126926	0.0429401	0.107191	-0.0361817	-0.0557072	0.00645596	0.0194085	-0.0579441	-0.0845373	-0.154728	0.0312407
A_0143	dGTP	C00286	HMDB01440	505.99	11.5427	0.081344	-0.0155245	0.0494779	0.0408444	-0.0089745	0.0231263	0.0340139	-0.0262006	0.0278506	0.0200086	-0.0255476	-0.0562115	0.0390732	-0.0150563
A_0144	GTP	C00044	HMDB01273	521.985	11.5533	-0.0358855	-0.0635275	0.0890782	0.0423789	0.0133248	0.14512	-0.0297896	0.0905047	0.0526676	0.00283416	-0.0587917	-0.0372504	-0.132232	-0.0480596
A_0145	UDP-glucose UDP-galactose	C00029 C00052	HMDB00286 HMDB00302	565.048	8.68341	-0.0849744	-0.0259348	0.018519	0.0139768	-0.00271661	-0.00785194	-0.0390721	0.0306533	0.00386089	0.00847632	-0.0420707	7.66234e-05	-0.0223576	0.01791
A_0146	UDP-N-acetylglucosamine	C00043	HMDB00290	606.075	8.48471	-0.0616551	0.039951	0.0298434	-0.0237085	0.105461	0.0136715	-0.0894078	0.0625385	0.0291161	0.0327302	-0.101946	0.00992089	-0.0782379	-0.0226486
A_0147	NAD+	C00003	HMDB00902	662.103	6.61685	-0.0806109	-0.0152935	0.0455063	0.0771342	0.000924843	-0.0132108	0.0166279	0.00931606	0.00313101	0.009092	-0.0216944	-0.00936011	-0.0196176	0.00268094
A_0148	Deamido-NAD+	C00857	HMDB01179	663.086	8.33416	-0.00908317	-0.0906313	-0.0270621	0.0268846	-0.0695909	0.0869923	-0.116466	-0.0391872	-0.123096	0.0805135	-0.0844574	0.0917887	0.11202	0.104157
A_0149	NADH	C00004	HMDB01487	664.119	8.18575	-0.0192268	0.0418218	0.0717473	0.00904861	-0.0620156	-0.162423	0.0868207	0.146104	0.0231998	-0.00396658	0.0578057	0.0202123	-0.08288	-0.0860913
A_0150	3'-Dephospho CoA	C00882	HMDB01373	686.142	8.04576	-0.0592315	-0.066592	-0.0400951	0.0451651	0.0632333	-0.0988324	-0.00335114	-0.0604186	0.05096	-0.0374621	-0.00851891	-0.126591	-0.0181362	-0.0250391
A_0151	NADP+	C00006	HMDB00217	742.07	9.50436	-0.0565745	-0.0787277	0.0545382	0.0351863	0.0119375	-0.0279165	-0.130263	0.0776114	-0.0295935	-0.0476249	0.00108595	0.0395422	0.024561	-0.0203666
C_0001	Ethanolamine	C00189	HMDB00149	62.0606	6.44758	-0.0328168	-0.129932	-0.00532455	0.00315771	0.0861054	0.055131	0.102434	0.0200641	-0.0161885	0.009861	0.00250189	0.0543035	0.0222599	0.00833549
C_0002	Gly	C00037	HMDB00123	76.0395	8.38935	-0.0803104	-0.0316377	-0.0201517	0.0320917	-0.0390885	0.050246	0.0559557	0.0177315	-0.0363044	0.00917857	0.0123097	-0.00266018	0.0271322	0.00469689
C_0003	Morpholine	C14452	HMDB31581	88.0761	6.72764	-0.0377193	-0.00562426	0.022574	0.114611	0.0576645	-0.112914	-0.0711499	-0.0657672	-0.0817534	-0.101452	0.085012	0.1186	0.0670373	-0.0184247
C_0005	Sarcosine	C00213	HMDB00271	90.0547	9.51068	-0.0401007	0.0295071	0.0895705	0.0147837	0.0388597	-0.00231312	0.138029	0.0588421	-0.0641581	-0.04273	-0.00346178	0.0112529	0.243745	0.0433918
C_0006	Ala	C00041,C00133,C01401	HMDB00161,HMDB01310	90.0548	9.10047	-0.0764831	-0.0343367	-0.0354781	0.0592222	-0.0497818	0.0390573	0.0683099	-0.0122441	-0.00817618	-0.00427761	0.012962	0.00898792	0.0210813	-0.012168
C_0007	β-Ala	C00099	HMDB00056	90.0549	7.43265	0.0779575	-0.0472991	0.0486615	0.0233401	-0.0422329	-0.0264563	0.0397632	-0.0485478	0.00591429	-0.0327683	0.00352241	0.00703861	-0.0119472	0.00889219
C_0008	Glycerol	C00116	HMDB00131	93.0546	21.1525	0.0702639	0.0124089	-0.00307833	0.00918462	0.0840789	0.0505891	-0.00326855	-0.0476602	-0.047715	0.0109659	0.120873	-0.0344012	0.0859665	-0.10201
C_0009	Homoserinelactone	No ID	No ID	102.055	7.20734	-0.0341053	0.0433161	0.00438039	0.087107	0.134591	-0.0462506	0.125351	-0.00870375	0.0271377	-0.122309	-0.0317492	-0.0423639	-0.0205119	0.0450604
C_0010	Acetoacetamide	C11106	No ID	102.055	11.5931	0.0159644	0.125993	0.0718948	0.0368329	-0.0335345	0.0312014	0.0437944	-0.061925	-0.0640927	0.14226	0.0107633	0.104353	0.00881631	0.0531993
C_0011	Hexylamine	C08306	No ID	102.128	7.69194	-0.0430964	-0.0774425	0.0417248	0.141376	0.0092169	-0.061134	-0.0475467	-0.0543163	0.0363462	0.00681991	-0.0698815	-0.0202696	0.0116516	-0.0986422
C_0013	2-Aminoisobutyric acid	C03665	HMDB01906	104.071	9.69033	-0.0825713	-0.0229453	-0.0280553	0.0363202	-0.0189671	0.00417349	0.0596278	-0.038512	-0.00391994	0.00391182	0.0245707	0.0110168	0.0251816	-0.0107186
C_0014	GABA	C00334	HMDB00112	104.071	7.78672	-0.0864618	0.00527962	0.000731227	0.00863774	-0.0229475	-0.00360425	0.0353997	-0.0245253	-0.0161941	0.000523864	0.0208969	0.0337984	-0.0168683	0.000221939
C_0015	Choline	C00114	HMDB00097	104.107	6.92565	-0.085045	-0.0263006	-0.00855528	-0.0191056	-0.00517787	-0.0210259	0.0190509	0.00120248	-0.0220442	-0.00271934	0.0551137	0.0305304	0.0212515	0.0314222
C_0016	Ser	C00065,C00716,C00740	HMDB00187,HMDB03406	106.05	10.0072	-0.0786856	0.0558706	-0.0189754	-0.0330235	0.0221635	0.0384121	0.0206653	0.0559362	-0.0270934	0.018771	-0.0310588	-0.0263578	-0.00865008	0.0155314
C_0017	Diethanolamine	C06772	HMDB04437	106.086	7.74523	-0.0137296	0.0734364	-0.0303863	0.0116399	0.069808	-0.0083257	0.180242	0.0282522	-0.138658	0.0356331	-0.0740188	-0.147432	-0.0447117	-0.0153873
C_0018	Hypotaurine	C00519	HMDB00965	110.027	17.7337	-0.0806805	-0.0316962	-0.0331647	-0.00696367	-0.0627576	0.0259106	0.0288253	-0.0144675	0.00222756	0.019695	0.0378928	-0.00826534	-0.0459866	-0.00126669
C_0019	Cytosine	C00380	HMDB00630	112.05	7.35398	-0.0603429	-0.0370802	0.0171905	-0.0157001	0.0202949	0.0745561	0.048089	0.145589	0.0486619	0.122235	-0.0326849	0.0613714	0.0523752	-0.0860612
C_0020	Histamine	C00388	HMDB00870	112.087	4.8651	0.0282622	-0.067794	-0.0336914	0.0958708	0.0542311	-0.0262213	-0.0698711	-0.0597143	-0.0845252	-0.15891	0.086754	0.109674	0.00390291	0.15698
C_0021	Uracil	C00106	HMDB00300	113.034	21.151	0.0348978	-0.00181997	0.0698499	-0.0539088	-0.0351606	-0.196077	-0.00389941	-0.0290011	0.00432166	-0.0845861	0.0441114	0.0417069	0.115075	-0.0716527
C_0022	Creatinine	C00791	HMDB00562	114.066	7.40374	-0.06828	-0.0268678	0.0633777	-0.104173	0.0164772	0.0240493	0.0101269	0.0775399	-0.0563842	0.00668682	0.0398193	0.00748487	-0.00471741	-0.0224753
C_0023	3-Amino-2-piperidone	No ID	HMDB00323	115.086	7.7045	-0.0496168	-0.135056	0.0178484	-0.00611731	0.0137659	0.00116352	0.0177845	0.014008	0.0295575	-0.0212479	0.0941561	0.000333406	-0.0489064	0.0191661
C_0024	Pro	C00148,C00763,C16435	HMDB00162,HMDB03411	116.071	10.8232	0.0457598	0.125727	0.0814789	-0.0192069	-0.00667211	0.0136238	0.00254043	-0.0553071	-0.0109694	0.0111487	0.0674501	-0.0286237	-0.0238562	-0.0228154
C_0025	Val	C00183,C06417,C16436	HMDB00883	118.086	10.0657	-0.0852551	-0.0312823	-0.00663964	0.0249511	-0.0197586	-5.90064e-07	0.031069	-0.0196509	-0.00719973	0.0127639	0.00943132	0.0220814	0.00103624	-0.0049117
C_0026	Betaine	C00719	HMDB00043	119.089	11.3026	-0.0733678	0.0773175	0.00511797	0.0159739	-0.0405574	0.0356144	0.0520101	-0.0065045	0.00544446	-0.0242706	0.0577241	-0.0390986	0.000760108	-0.023075
C_0027	2-Methylserine	C02115	No ID	120.065	10.3894	-0.0829174	-0.0293042	-0.0431398	0.0381287	-0.0173052	-0.00624196	0.0285322	-0.00167661	0.0165498	0.00608279	0.0257143	-0.0291454	0.00189069	0.0101488
C_0028	allo-Threonine	C05519	HMDB04041	120.065	10.7776	-0.0780413	-0.0689539	-0.0185967	0.037569	-0.0305584	0.0157761	0.028918	-0.00472345	-0.0106066	0.00577728	0.014039	-0.00636408	0.023894	-0.000328693
C_0029	Thr	C00188,C00820	HMDB00167	120.065	10.5281	0.056552	0.00434801	0.0924287	0.0440827	-0.0636492	0.077057	0.0475987	0.0221934	-0.00233901	-0.159996	0.00394644	-0.0200935	-0.0571587	-0.0070888
C_0030	Homoserine	C00263	HMDB00719	120.066	10.1093	-0.0834808	-0.0110337	0.00893122	0.0406082	-0.0211388	-0.0115529	0.0375039	-0.0549698	-0.0153442	0.0152344	0.0459238	-0.00619031	0.0270365	0.00203661
C_0031	Betaine aldehyde_+H2O	C00576	HMDB01252	120.103	7.55691	0.0411103	-0.035099	-0.0271749	-0.0115105	-0.0308417	0.0199125	-0.00910755	-0.0953216	-0.17981	-0.179432	-0.149049	0.0330231	-0.0165857	-0.0456534
C_0032	Cys	C00097,C00736,C00793	HMDB00574,HMDB03417	122.024	11.2878	-0.0303328	0.0684382	-0.0488864	0.081828	-0.0262255	-0.0703908	0.133609	0.0474928	-0.0945285	-0.0544832	0.0157764	-0.156987	-0.0371443	0.111465
C_0033	2-Amino-2-(hydroxymethyl)-1,3-propanediol	C07182	No ID	122.082	8.41962	-0.0241888	-0.0295167	-0.0545906	0.0292915	0.0471634	-0.0875966	-0.0234741	-0.154425	-0.0236937	0.217269	-0.0952344	0.117288	-0.0509633	0.0206598
C_0034	Nicotinamide	C00153	HMDB01406	123.055	7.48526	-0.0671355	0.0267666	-0.0139027	-0.0477348	0.0139089	0.0800069	0.0272787	0.0428447	-0.0633455	0.0189208	0.156579	0.0823614	-0.0671981	0.00934537
C_0035	Nicotinic acid	C00253	HMDB01488	124.039	10.022	-0.0773648	-0.0564391	0.0253858	-0.00232803	-0.0231395	0.0368932	0.054775	0.0169679	0.00704101	-0.0361105	-0.000342852	-0.0892724	0.0277404	0.0260425
C_0036	Taurine	C00245	HMDB00251	126.022	21.1361	-0.0625671	0.090624	0.0293671	-0.00803338	0.00247868	0.0565645	0.046143	-0.0152598	0.0529255	-0.0591393	0.0857381	-0.082525	-0.0678364	-0.00201977
C_0037	Thymine	C00178	HMDB00262	127.049	21.117	-0.0166524	-0.0375075	0.0598605	-0.0506812	-0.0656018	0.15137	0.11239	-0.0288508	0.0974987	0.0424595	0.0613062	0.178716	-0.0014456	-0.0350135
C_0038	XC0016	-	-	129.065	8.86745	-0.0838281	0.00670646	-0.0283723	0.00610582	-0.0114609	0.0391533	0.0411649	-0.000481093	0.050102	-6.86616e-05	0.0110095	0.0447064	-0.0390661	-0.0253363
C_0039	Pipecolic acid	C00408	HMDB00070,HMDB00716,HMDB05960	130.086	10.3065	-0.0320636	0.121778	0.0747928	-0.0729093	0.0238041	0.00255135	0.0332022	-0.0500614	-0.049892	0.0541636	0.102296	0.0513012	0.00590219	0.0553192
C_0040	1-Aminocyclopentanecarboxylic acid	C03969	No ID	130.087	9.78886	-0.0229997	0.0698654	-0.0417095	0.0779301	-0.139311	-0.033387	0.0770326	0.0324503	0.0495758	-0.0499978	0.0993929	0.0319953	-0.103624	-0.124394
C_0041	XC0017	-	-	130.097	7.92173	-0.0634478	-0.089096	0.0468111	-0.024379	0.0277174	0.0195188	-0.0125608	-0.0547928	-0.0696574	-0.0575638	0.0577106	0.0704725	-0.0668026	-0.016286
C_0042	trans-Glutaconic acid	C02214	HMDB00620	131.034	21.8686	-0.0237721	0.116321	0.0732491	0.0479741	0.0391966	0.0269025	-0.034909	0.0120687	-0.0908045	0.0801196	0.0861108	0.146815	-0.0570421	-0.0688397
C_0043	Mevalolactone	No ID	HMDB06024	131.07	21.2868	-0.0832529	-0.0194506	-0.0196608	0.0361081	-0.0426079	0.00916004	0.0429178	-0.00398088	-0.0277669	-0.00944497	0.0181489	-0.00638446	0.0108341	-0.0401841
C_0044	N-Acetylputrescine	C02714	HMDB02064	131.118	8.53964	0.0699429	-0.0667673	-0.0363764	0.0316719	-0.0290056	-0.042151	0.0119743	0.0915637	-0.0551012	-0.027815	-0.0251518	0.0739797	-0.00118437	0.0580926
C_0045	5-Amino-4-oxovaleric acid	C00430	HMDB01149	132.065	8.09109	-0.00740718	-0.0601975	0.160199	-0.058133	0.06716	-0.0553008	0.0476973	-0.0254924	-0.0690964	0.0206354	0.0873146	0.0566561	0.0032752	-0.0324837
C_0046	Hydroxyproline	C01157	HMDB00725	132.065	11.9949	-0.0313123	0.1274	0.0557724	0.0149779	-0.0172345	0.0770679	-0.011404	-0.0750653	-0.100794	-0.00364447	0.030236	0.0144532	0.114253	-0.0248937
C_0047	cis-4-Hydroxyproline	C03440	HMDB06055	132.066	10.9842	-0.0502207	0.0518701	-0.0172951	0.115482	-0.102243	-0.0314176	-0.0205165	-0.0759768	-0.00405351	0.0254958	0.0341332	-0.0443223	-0.0141099	0.153065
C_0048	Creatine	C00300	HMDB00064	132.076	8.94442	-0.0853139	0.00698794	0.00526449	0.0312741	-0.0307084	0.0198985	0.0117292	0.000148309	-0.0106522	-0.00364248	0.0256711	0.0658564	-0.0149412	-0.0100851
C_0049	Ile	C00407,C06418,C16434	HMDB00172	132.101	10.257	-0.0830911	-0.046153	-0.00290288	0.0197478	-0.0250492	0.0166661	0.0434638	-0.0127059	-0.00784946	0.00048779	0.00649545	0.0129868	-0.00329853	-0.00621327
C_0050	Alloisoleucine	No ID	HMDB00557	132.101	10.5081	-0.0527409	0.0159182	-0.0283844	0.0549132	-0.0478227	0.0271158	0.0869887	0.0699601	0.185365	0.00629297	0.0336303	0.0839942	-0.0591471	0.137979
C_0051	Leu	C00123,C01570,C16439	HMDB00687	132.101	10.35	-0.0835861	-0.039826	-0.0017326	0.0247022	-0.0236165	0.0142477	0.0434996	-0.0247118	-0.00710179	0.0108615	0.0102239	0.0128166	-0.00584552	-0.0110294
C_0052	Gly-Gly	C02037	HMDB11733	133.06	8.46338	-0.0782707	-0.0457488	0.0300324	0.0158745	-0.0656969	0.00126118	-0.00393097	0.00557731	-0.0142144	0.019583	0.0302606	0.0908727	-0.0250458	-0.00310164
C_0053	Asn	C00152,C01905,C16438	HMDB00168	133.06	10.4844	0.0557317	-0.0590583	0.127115	0.000344291	0.0512296	0.00806286	-0.0197179	0.0254924	-0.0212888	0.0130451	0.0583165	0.0327125	-0.108636	-0.00498973
C_0054	Ornithine	C00077,C00515,C01602	HMDB00214,HMDB03374	133.097	6.89076	-0.0827388	0.052622	-0.0130738	0.0151642	0.0205478	0.000144946	0.00855886	0.0135621	-0.00743233	-0.0387606	0.0196367	0.0219456	0.017317	0.00385431
C_0055	Thiaproline	No ID	No ID	134.027	13.816	0.0579207	-0.0145282	0.0786972	-0.0238963	-0.0896443	-0.0922164	0.023532	-0.0203371	0.0458662	-0.0779135	0.00513988	0.0231861	-0.112456	0.111985
C_0056	Asp	C00049,C00402,C16433	HMDB00191,HMDB06483	134.044	11.5039	0.0724965	0.00633811	0.0851032	0.0623216	-0.0322499	0.0162399	0.0587779	-0.0586112	0.0069725	0.0108816	0.00150309	0.00780676	-0.0356325	-0.0112791
C_0057	Adenine	C00147	HMDB00034	136.062	7.71044	0.0150877	-0.113216	0.109598	-0.0667146	0.0307477	-0.0947589	0.011589	0.0158645	0.00080749	-0.0709317	0.0396315	0.0260034	0.0458187	-0.076951
C_0058	Hypoxanthine	C00262	HMDB00157	137.045	11.0221	-0.0603644	-0.0482786	0.08553	-0.047171	-0.0907497	0.0283947	0.0279019	0.0430614	0.00879216	-0.0517165	0.08284	-0.0359138	0.0551075	0.0164434
C_0059	p-Aminobenzoic acid	C00568	HMDB01392	138.054	9.69246	0.0652489	-0.0538576	0.0464997	0.0509199	-0.0483769	0.084681	0.0698092	-0.0174121	0.0118144	-0.00539029	0.0140725	0.118873	-0.0366955	-0.00547776
C_0061	Isoniazid	C07054	No ID	138.066	6.51795	-0.0576379	-0.0258141	0.00714302	0.0431098	0.100889	-0.111617	-0.0320468	0.0122585	0.031609	-0.0637257	-0.0909977	-0.0701157	0.113307	0.0060017
C_0063	Urocanic acid	C00785	HMDB00301	139.05	8.38417	0.0215332	-0.0164974	0.100022	0.0526483	-0.136229	-0.0614827	-0.00319721	0.0515928	-0.0203697	0.0075225	0.0756355	0.0933082	-0.0844612	0.216451
C_0064	Histidinol	C00860	HMDB03431	142.097	5.48203	0.000905931	-0.0854383	-0.0474779	0.155406	-0.0417051	-0.0664698	-0.0127728	-0.0739786	0.032802	-0.0580247	0.0542124	0.128173	0.0653666	-0.064053
C_0065	4-Methyl-5-thiazoleethanol	C04294	No ID	144.047	8.12285	-0.081569	0.00875983	0.00268011	0.0178373	-0.0340971	0.0550095	-0.00550565	-0.010399	0.0385539	0.00295159	-0.0902526	0.00501409	-0.00973474	-0.0622013
C_0066	Stachydrine	C10172	HMDB04827	144.101	11.5028	-0.0375755	0.00219369	-0.00936676	0.000440234	-0.0174854	-0.0037309	0.177209	0.00750523	-0.151752	-0.0252615	0.157792	-0.0490096	0.132694	0.0465873
C_0067	γ-Butyrobetaine	C01181	HMDB01161	146.117	8.18436	-0.0847441	0.0382492	-0.0186441	0.0184965	0.00495281	-0.0031384	0.0202104	0.0255038	-0.017311	0.0148885	0.018325	0.009247	-0.000482761	0.0248893
C_0068	Spermidine	C00315	HMDB01257	146.165	4.61391	-0.0724231	-0.0253884	0.0753969	0.0424767	-0.0293565	0.0410004	0.00443542	-0.0695961	-0.0253515	0.0759183	-0.0461172	0.0493371	0.0276146	0.000996321
C_0069	Gln	C00064,C00303,C00819	HMDB00641,HMDB03423	147.076	10.7634	-0.051134	0.00256289	0.0902522	0.104107	-0.0125626	0.0550451	-0.0852916	0.11394	-0.0582038	0.0183918	-0.035818	-0.0575851	0.0135425	0.0191525
C_0070	Lys	C00047,C00739,C16440	HMDB00182,HMDB03405	147.112	6.96864	-0.0864526	-0.0284913	-0.01792	0.00257643	-0.00135179	-0.00887967	0.0201221	-0.000986212	-0.00421584	0.00223105	0.00883013	0.0204531	0.00559768	0.0179791
C_0071	Glu	C00025,C00217,C00302	HMDB00148,HMDB03339	148.06	10.9317	-0.0434349	0.0288736	0.131873	0.0713109	-0.0459303	-0.028128	-0.0260969	0.0430471	-0.0918365	0.131645	-0.00279723	0.0139327	-0.0210992	-0.0489854
C_0072	O-Acetylserine	C00979	HMDB03011	148.06	12.5415	-0.0788659	-0.000649265	0.000558812	0.0297992	0.0516749	-0.0472872	-0.0381359	0.0294947	0.0165301	-0.0212346	-0.0828437	-0.0833968	0.0380086	-0.0128399
C_0073	N-Acetylserine	No ID	HMDB02931	148.06	22.0575	-0.0643146	0.103666	-0.0130508	-0.0701718	0.0111527	-0.000388299	0.0151649	0.0458471	-0.0283712	0.0106276	0.00376466	-0.0149557	-0.0149229	0.0189345
C_0074	Met	C00073,C00855,C01733	HMDB00696	150.058	10.7413	-0.0852594	0.033537	-0.00960651	-0.00256434	-0.0131572	0.0229376	0.0375903	0.00301295	0.0200437	0.00116301	0.00483946	0.00587677	-0.00445296	-0.00982259
C_0075	Triethanolamine	C06771	No ID	150.112	8.33969	0.0088156	-0.00878821	0.0224419	-0.113227	-0.0341262	-0.0179193	0.0605489	-0.081813	0.0627776	0.289594	-0.00319641	-0.0189141	0.0697979	0.0374614
C_0076	Guanine	C00242	HMDB00132	152.056	8.38862	-0.025653	0.0295897	0.14166	-0.0904028	0.00742841	-0.100491	0.0187746	0.0533289	0.0273114	-0.0799723	0.0781674	0.102598	0.0219904	0.0363658
C_0077	4-(β-Acetylaminoethyl)imidazole	C05135	No ID	154.098	8.5301	0.0539903	-0.0259189	0.00855057	0.137448	-0.0232724	-0.00427964	-0.0047978	0.141389	-0.047388	-0.0111705	-0.021142	-0.00951229	0.114505	0.0575744
C_0078	His	C00135,C00768,C06419	HMDB00177	156.076	7.39188	-0.0823993	-0.0571204	-0.00535971	0.00611081	-0.0153594	-0.0244895	0.026217	-0.0138538	0.00117111	0.00693852	0.00693051	-7.95313e-05	-0.00666974	0.0176845
C_0079	Ala-Ala	C00993	HMDB03459	161.091	9.32675	-0.0760017	-0.0687628	-0.0217882	0.0460826	-0.0227801	0.015184	0.0593254	-0.0148508	-0.00682789	-0.00227383	0.0205318	0.00680218	0.0130489	-0.00600851
C_0080	N6-Methyllysine	C02728	HMDB02038	161.128	7.20227	-0.0394028	-0.0340094	-0.0638483	-0.0738384	0.000588427	-0.104492	0.102818	0.0647167	-0.0402075	0.000908915	-0.107892	0.0701522	0.0365696	-0.209582
C_0081	2-Aminoadipic acid	C00956	HMDB00510	162.076	10.894	-0.0175324	-0.0421162	-0.0618666	0.0887263	0.0467484	-0.0253123	0.0159271	-0.0157885	-0.137106	0.210723	0.117114	0.0698496	0.103556	-0.0948676
C_0082	N-Methylglutamic acid	C01046	No ID	162.076	13.0105	-0.0800929	-0.0440244	-0.0239713	0.0620998	-0.0271543	0.0122608	0.0319733	0.000182772	0.00534006	-0.0111034	-0.0190628	-0.0354137	0.0112961	-0.00693217
C_0083	O-Acetylhomoserine	C01077	No ID	162.076	11.1105	-0.0811132	0.00639054	0.0110631	-0.0323422	0.0378805	-0.0124677	0.00360377	-0.0199422	0.0217602	0.00763692	0.00456247	0.0818168	-0.126637	0.0314017
C_0084	Carnitine	C00318,C00487,C15025	HMDB00062	162.112	8.59072	-0.0854114	0.0271038	-0.0203207	0.0298316	0.000904035	0.00800423	0.0186971	0.0301792	-0.0032265	0.000497544	0.0125464	0.0267834	-0.00218816	0.00997804
C_0085	Pterin	C00715	HMDB00802	164.056	10.1971	0.0244491	-0.0356399	-0.0493799	0.0894123	0.0682808	-0.0631821	0.0230714	-0.134626	-0.10085	0.124483	-0.0409115	0.189535	0.0178317	0.0985322
C_0086	3-Methylguanine	C02230	HMDB01566	166.072	8.53349	0.0327831	-0.0999443	0.0650362	0.0180876	0.120395	0.0435533	-0.0775156	-0.00800311	0.0365715	0.0764561	-0.0307478	0.0919494	0.0206704	0.000525055
C_0087	Phe	C00079,C02057,C02265	HMDB00159	166.085	11.0866	-0.0837795	-0.0473909	0.0183714	-0.000306651	-0.00202738	-0.018571	0.00956186	-0.0088956	-0.0158862	0.0237751	0.0117559	0.0383161	-0.0195218	0.00473523
C_0088	Pyridoxal	C00250	HMDB01545	168.065	8.86592	-0.0802442	-0.0566244	0.00983365	-0.0102425	-0.0330082	0.022589	-0.016957	0.00398225	0.0270916	-0.00979161	0.0557968	-0.0291975	0.0308285	-0.0366538
C_0089	β-Carboline	No ID	HMDB12897	169.076	7.9443	-0.0760015	-0.0799203	-0.0200433	0.0187737	-0.00579602	-0.0129087	0.0328626	-0.016616	-0.00307969	-0.0139598	0.0423262	-0.0352793	0.023069	-0.00107574
C_0090	N-Acetylornithine	C00437	HMDB03357	175.107	9.63048	-0.0660202	0.101797	-0.0156892	0.0486866	-0.0436503	0.00976561	0.0174832	-0.0279873	0.0171139	-0.0161958	-0.0229799	0.0352107	-0.0249781	0.00912231
C_0091	N5-Ethylglutamine	C01047	No ID	175.107	11.2915	-0.0339622	0.136907	-0.0622738	0.010056	0.0144254	-0.0498403	-0.0103142	-0.00842594	-0.0320255	-0.0976738	-0.0369479	0.00231356	-0.0473705	0.0928378
C_0092	Arg	C00062,C00792	HMDB00517,HMDB03416	175.119	7.2155	-0.0527593	-0.128429	-0.0089968	-0.0477551	0.0404706	-0.0324147	0.0177746	0.000112912	-0.0143941	-0.0238843	0.0299819	0.0442331	-0.0262816	0.00499077
C_0093	Citrulline	C00327	HMDB00904	176.102	11.032	-0.0826368	0.0248994	-0.0281751	0.0438429	0.00823541	0.0377219	0.0259192	0.045649	-0.00737512	-0.00946746	-0.0318967	-0.00143832	-0.0109537	-0.00461188
C_0094	Gluconolactone	C00198	HMDB00150	179.056	21.7506	-0.0277398	-0.0825121	-0.0535641	-0.021613	0.0931689	-0.113715	-0.0406284	-0.116865	0.115917	-0.00106261	0.00759183	-0.0442856	-0.0870815	-0.0349263
C_0095	S-Carboxymethylcysteine	C03727	No ID	180.033	12.9449	-0.0582199	0.0743233	0.0102195	0.114583	0.0510944	-0.0284429	-0.0422471	0.00747217	0.00824585	0.0890883	0.00843886	0.00624311	-0.0188913	0.0816848
C_0096	Glucosamine Galactosamine	C00329 C02262	HMDB01514 No ID	180.086	9.33002	-0.00630716	-0.0402852	0.0777942	-0.00494057	0.0922894	0.110473	0.0393513	0.0937743	-0.0881191	-0.194039	0.0774675	0.0258211	-0.104521	0.0209723
C_0097	N-Methylnorsalsolinol	No ID	HMDB01189	180.101	8.99322	-0.00209457	0.0731881	0.0139571	0.137791	0.0575625	-0.0930565	-0.0480747	0.101124	0.0983089	0.0424806	0.13006	-0.012627	-0.0138745	0.0343444
C_0098	Tyr	C00082,C01536,C06420	HMDB00158	182.08	11.2827	-0.0802197	-0.0584297	0.029361	-0.0305322	-0.00220499	-0.0330884	-0.00446427	0.0185587	-0.0271321	0.0101831	0.00838434	0.0147209	-0.022673	0.0282887
C_0099	Harman	C09209	No ID	183.091	8.65959	-0.0633407	-0.103173	-0.00366295	-0.0147835	0.00181958	-0.00435583	-0.0796961	-0.0219611	0.0543059	0.0413208	-0.0262641	0.0504239	-0.0384471	-0.0163984
C_0100	Phosphorylcholine	C00588	HMDB01565	184.073	19.8721	-0.0851182	0.0134277	-0.0138735	0.034843	0.00280561	0.00398157	-0.00554346	0.028394	0.00570189	0.0198692	-0.0511216	0.0115027	-0.0540666	0.0139541
C_0101	N-Acetyllysine	C12989	HMDB00446	189.122	9.80705	-0.0395556	0.0898068	-0.0320972	0.137437	-0.0775757	0.00416464	0.0624242	-0.0050135	0.034774	0.0061564	0.0481597	0.0279121	-0.0490624	-0.0112709
C_0102	N6-Acetyllysine	C02727	HMDB00206	189.123	11.3528	0.0293372	-0.0793716	0.00481982	-0.0057921	0.164182	-0.0823565	-0.00334199	-0.02656	-0.0603174	0.0393638	-0.020667	0.116052	-0.0307454	0.0788189
C_0103	N6,N6,N6-Trimethyllysine	C03793	HMDB01325	189.159	7.28072	-0.07989	-0.0658414	-0.0153868	0.00239718	-0.0183938	-0.0232168	0.0119104	-0.0139751	-0.0191244	0.0186723	0.0154139	0.0305416	-0.029027	-0.0432721
C_0104	Homocitrulline	C02427	HMDB00679	190.118	11.1633	-0.0795841	0.0669315	-0.0092403	-0.0110071	-0.00346468	-0.0365606	0.00352175	0.0317016	-0.0283025	0.0122542	-0.0087975	0.0122852	-0.0190497	0.0305201
C_0105	2,6-Diaminopimelic acid	C00666	HMDB01370	191.102	8.98634	-0.0821127	-0.0294176	-0.0587062	0.00110384	0.0193291	-0.00856642	-0.0185792	0.0095743	0.0196836	-0.0393473	0.0175686	-0.00372944	0.0249251	0.0303066
C_0106	Tyrosine methyl ester	C03404	No ID	196.097	9.37774	0.0328601	0.0166945	-0.0840688	0.136597	0.0618341	-0.000276217	0.0015224	0.0449419	-0.0771278	-0.0388469	0.173889	-0.0370399	-0.068309	-0.0639145
C_0107	N-Acetylhistidine	C02997	No ID	198.086	9.84994	-0.0751096	-0.0164543	-0.00211003	0.0573511	-0.0382672	-0.0805642	0.0439806	-0.0454253	0.0116892	0.0191633	0.00658636	0.076831	-0.064696	0.0541075
C_0108	11-Aminoundecanoic acid	C19325	No ID	202.178	9.74257	0.0517661	-0.0301359	0.0718619	-0.067441	0.00887843	0.0726059	0.0978623	0.00872987	-0.0836965	0.083818	0.00108932	-0.00764978	-0.0637336	-0.192326
C_0110	Trp	C00078,C00525,C00806	HMDB00929	205.096	10.9988	-0.0337355	-0.0667326	0.127697	-0.108302	0.0342745	-0.00832274	-0.00577815	0.0926621	-0.0824744	-3.33526e-05	0.0109873	0.0145554	0.00281621	0.00738562
C_0111	Carboxymethyllysine	No ID	No ID	205.117	9.27344	-0.0713139	0.0824037	-0.0214447	-0.0064972	0.0566836	-0.0377559	-0.00440424	0.0568626	-0.00409725	0.0112568	-0.0303592	0.0427929	-0.00448341	-0.00963242
C_0112	β-Ala-Lys	C05341	No ID	218.148	6.9278	-0.0250106	0.0444493	-0.0563985	0.0345738	-0.0166378	0.120176	-0.00205078	0.0441529	0.158067	-0.0866202	-0.0712649	0.231739	0.0474787	-0.0861254
C_0113	XC0065	-	-	221.09	12.9958	-0.0282419	-0.0693312	0.0655175	-0.0224815	0.0314391	0.0791808	-0.0284679	0.0425208	0.159528	-0.171347	-0.00149868	0.119242	0.037031	0.120347
C_0114	Cystathionine	C00542,C02291	HMDB00099	223.074	9.93116	0.0523305	-0.0346355	0.125423	0.0182637	0.00341538	-0.00341968	0.109424	-0.0959561	0.0246896	-0.034445	0.0290434	0.0323297	-0.0366125	0.0459057
C_0115	Carnosine	C00386	HMDB00033	227.112	6.85337	-0.0341889	-0.0620326	-0.0395537	-0.139496	0.0995584	-0.0135534	-0.00142439	-0.0413116	-0.00819951	0.077004	0.0811262	-0.0248844	-0.138538	0.00345422
C_0116	2'-Deoxycytidine	C00881	HMDB00014	228.097	9.48708	-0.0830994	0.00206692	0.0197393	-0.0427631	-0.0262562	-0.0130244	-0.0424946	-0.0577707	-0.030004	-0.00308165	-0.00988125	0.0180551	-0.0146134	-0.00801388
C_0117	Ergothioneine	C05570	HMDB03045	230.095	17.0305	-0.0435305	0.00177705	0.128024	0.0274315	-0.0161028	0.0200926	0.124913	-0.0551308	0.110356	-0.00645593	-0.0696996	0.0760409	0.0514292	-0.0178845
C_0118	γ-Glu-2-aminobutyric acid	No ID	No ID	233.113	12.3281	-0.0651371	-0.0561166	-0.0488553	0.0644663	-0.0262689	-0.0490781	-0.00706597	-0.0827181	-0.0712563	0.0920067	-0.0173329	0.0447865	0.0408595	0.0566246
C_0119	N2-Succinylornithine	No ID	HMDB01199	233.113	10.3263	-0.0495737	0.0855706	-0.0101748	0.0518205	0.0511816	0.0142844	-0.135833	-0.0638018	-0.022371	-0.0698824	-0.0588066	-0.0876158	0.00858966	0.00674367
C_0120	Ser-Glu	No ID	No ID	235.092	10.6379	-0.0629339	-0.0644704	0.0294431	-0.0706976	0.0321886	-0.0724055	-0.0589457	0.0913683	0.00521734	-0.0557284	0.0416972	0.0409244	-0.0307393	0.0372955
C_0121	Cystine	C00491,C01420	HMDB00192	241.032	10.9937	0.0412609	-0.0365127	-0.0285405	-0.0126599	-0.0324231	0.0162964	-0.00468761	-0.0890576	-0.177056	-0.180984	-0.154071	0.0379668	-0.0220912	-0.0277996
C_0122	Thymidine	C00214	HMDB00273	243.099	21.1725	-0.0798388	-0.0377983	0.00738272	-0.0260638	0.00795848	-0.0459673	0.00715128	-0.0385863	-0.011256	-0.0690224	0.0698199	0.0172917	0.0354364	-0.0532728
C_0123	Cytidine	C00475	HMDB00089	244.094	9.71992	-0.0829469	-0.0563004	0.00614224	-0.00211664	0.00107703	-0.0151389	-0.0190842	-0.000162047	-0.0172359	0.0143316	-0.00936376	0.00267136	0.030867	0.00226017
C_0124	Uridine	C00299	HMDB00296	245.078	21.1915	-0.0858404	-0.0133236	-0.00398175	-0.000495022	-0.0203316	-0.0438858	-0.00213077	-0.0396383	-0.00783071	0.00612494	0.0073169	0.0044216	0.024187	-0.00256925
C_0125	Pyridoxamine 5'-phosphate	C00647	HMDB01555	249.063	10.4756	0.0362522	-0.0687287	-0.0342638	0.10874	-0.00719232	-0.127633	0.0593133	0.0158871	-0.020607	-0.0391063	0.0619766	0.0267884	-0.176078	-0.0581914
C_0126	γ-Glu-Cys	C00669	HMDB01049	251.07	12.7183	-0.0217954	-0.0848578	0.0199471	0.10304	-0.0253619	-0.159161	-0.00390581	0.00891869	-0.0247804	0.043875	0.0560306	-0.0895344	-0.13887	-0.0431887
C_0127	2'-Deoxyadenosine 5'-Deoxyadenosine	C00559 C05198	HMDB00101 HMDB01983	252.108	9.67703	0.0616629	-0.000601167	0.0523182	-0.0414882	-0.069691	-0.113586	0.0159753	-0.0896097	0.0377659	-0.0461789	-0.0155653	0.000226826	0.116891	-0.0498487
C_0128	XC0089	-	-	255.096	9.57947	-0.0798933	-0.0554918	0.00603351	-0.0157136	0.0118284	-0.00847324	0.0273696	-0.01422	-0.0424658	-0.00735074	0.0698096	0.0109368	0.0649324	0.000170496
C_0129	Glycerophosphocholine	C00670	HMDB00086	258.109	20.792	-0.0827919	0.0226077	-0.0246945	0.0520353	0.023353	0.0124339	0.0247767	0.0340268	-0.0225596	0.00440862	0.0127151	0.0233901	-0.0463085	-0.00373175
C_0130	Thiamine	C00378	HMDB00235	265.111	6.7017	-0.0542011	-0.0949775	-0.023427	0.0308054	-0.00762391	-0.0701214	0.0711314	-0.0612457	0.0245168	-0.0303054	0.127734	-0.0598476	0.0444412	-0.0219871
C_0131	Adenosine	C00212	HMDB00050	268.103	9.88021	-0.0784766	-0.0459862	0.00826717	-0.0179333	-0.016226	-0.0806819	0.0148354	-0.0457401	0.016574	-0.0289435	0.0283542	0.00493721	0.0430716	-0.0247547
C_0132	2'-Deoxyguanosine	C00330	HMDB00085	268.103	11.374	-0.0130248	-0.00598966	0.0824704	-0.117555	0.0673719	-0.0986839	-0.130733	-0.0912948	0.0523605	-0.0313262	0.0718009	0.0445889	0.0759745	0.0454986
C_0133	Inosine	C00294	HMDB00195	269.086	18.8643	-0.0795188	-0.0101944	0.00724982	-0.00333736	-0.0721043	-0.0258874	0.0177271	0.00289018	-0.069595	0.037209	0.0209445	-0.0797695	-0.0040661	0.0427621
C_0134	Glu-Glu	C01425	No ID	277.103	10.8954	-0.0763229	-0.049041	0.023966	-0.0161744	0.051587	-0.0105954	-0.0919912	0.0192539	-0.0136287	0.0213053	-0.00695825	0.00736487	-0.0152272	-0.0198082
C_0135	Saccharopine	C00449	HMDB00279	277.138	10.7531	-0.0801869	0.0517741	-0.0138348	0.000373	0.0398388	0.000318104	-0.0110649	0.0588912	0.0117969	-0.00868028	-0.0536645	0.0208695	-0.0148928	0.0311236
C_0136	Guanosine	C00387	HMDB00133	284.098	12.4074	-0.084797	-0.00919152	0.00590637	-0.0126743	-0.0269562	-0.0312068	0.00995064	-0.0173241	0.0244929	-0.0535951	0.0277744	0.0399654	0.0322364	-0.0303148
C_0137	His-Glu	No ID	No ID	285.12	7.67007	-0.0623573	-0.010058	0.0307749	0.0041582	0.0306427	-0.0205497	-0.0313256	0.0166333	0.19242	0.112559	0.0843647	0.00821784	-0.00369628	0.0887394
C_0138	Ophthalmic acid	No ID	HMDB05765	290.133	13.1062	-0.0422009	-0.0185101	0.0823553	0.0184597	0.0159887	-0.074982	0.0576674	-0.161438	-0.14445	-0.0704564	0.0931761	0.0334153	-0.00143837	0.0234393
C_0139	Argininosuccinic acid	C03406	HMDB00052	291.129	9.47966	-0.0582445	0.103937	0.0103298	0.0584269	0.0607957	0.0238051	-0.0296469	0.0669425	-0.00301096	-0.00463965	0.0147721	0.0629773	-0.0556877	-0.0180171
C_0140	5'-Deoxy-5'-methylthioadenosine	C00170	HMDB01173	298.096	10.0974	-0.0429774	0.118565	-0.0118033	0.0260869	-0.0304178	0.0499365	0.0952313	-0.0244491	-0.0735458	0.0233158	0.109381	-0.0193201	-0.0327292	0.0231096
C_0141	Arg-Glu	No ID	No ID	304.163	7.60751	-0.0758096	-0.042116	0.0338117	-0.0710546	0.00368771	-0.0029299	-0.0590902	0.00720487	0.0253032	-0.0257034	0.0711658	0.0348832	-0.0220682	0.0231895
C_0143	Glutathione (GSH)	C00051	HMDB00125	308.088	13.1146	-0.0165177	-0.104465	-0.00943075	0.0378177	0.0320126	-0.145001	-0.0626267	0.0187612	-0.0228116	0.00423168	-0.136771	0.03575	-0.156241	0.0217056
C_0144	NMN	C00455	HMDB00229	335.063	19.9725	0.0472302	-0.076324	0.126351	0.00324445	-0.0211057	-0.0223234	-0.110476	0.0123707	0.0187359	-0.0271395	0.0289814	-0.00889684	0.00404354	-0.0243633
C_0145	Thiamine phosphate	C01081	HMDB02666	345.08	10.7556	-0.0529809	-0.03901	0.0453034	-0.08302	-0.0478307	-0.0635603	0.0271976	0.0269306	-0.0570916	-0.0839155	0.164937	-0.0939088	0.0775207	0.0366185
C_0146	XC0137	-	-	350.1	13.3638	-0.0730601	0.0371864	0.0703983	-0.0123116	0.0354023	0.0211575	-0.0208001	-0.0169028	-0.0940948	-0.0606207	0.0176769	0.0468327	-0.0575602	0.0476402
C_0147	S-Adenosylmethionine	C00019	HMDB01185	399.143	7.20958	-0.0415251	0.0441326	0.0547715	0.132138	0.0699228	-0.0500555	0.0629972	0.0483629	-0.0878678	-0.0517309	-0.0255531	0.0121423	-0.137872	0.00915568

## Sheet: HeatMap
Line	ID	HMT DB			m/z	MT/RT	Standardized Relative Area
		Compound name	KEGG ID	HMDB ID			SC-1	SC-2	SC-3	S100T-1	S100T-2	S100T-3	S20T-1	S20T-2	S20T-3	S20TM-1	S20TM-2	S20TM-3	SM-1	SM-2	SM-3
1	A_0040	Terephthalic acid	C06337	HMDB02428	165.02	16.5386	-0.763713	1.83313	-0.235248	-0.613392	-0.932438	1.4042	1.15328	0.437393	-0.232831	-0.859463	-0.610226	0.956118	-1.58525	-0.553962	0.60239
2	C_0075	Triethanolamine	C06771	No ID	150.112	8.33969	-0.758958	1.19051	1.37767	-0.758958	-0.758958	1.51389	-0.758958	1.56507	-0.758958	-0.758958	0.763416	0.42008	-0.758958	-0.758958	-0.758958
3	A_0083	myo-Inositol 1-phosphate myo-Inositol 3-phosphate	C01177 C04006	HMDB00213 HMDB06814	259.023	10.2698	0.423958	1.43849	0.545516	-0.768719	0.275035	1.5901	-1.47105	0.158414	-0.126696	-1.20987	1.04582	-1.3221	0.660014	-1.14135	-0.097576
4	A_0068	Erythrose 4-phosphate	C00279,C03604	HMDB01321	199.003	11.953	1.06528	0.527972	0.971552	-0.626685	0.318107	-0.460699	-0.217973	0.244801	0.122618	-1.60972	0.645831	-1.60972	1.3622	0.876149	-1.60972
5	A_0148	Deamido-NAD+	C00857	HMDB01179	663.086	8.33416	1.4902	0.937747	1.13397	-1.0088	0.777522	0.686344	0.530702	-1.0088	0.764743	-1.0088	-1.0088	-1.0088	0.740383	-1.0088	-1.0088
6	A_0124	Propionyl CoA_divalent	C00100	HMDB01275	410.564	10.2571	1.1018	-0.86469	0.814048	-0.618832	-0.600785	0.151641	1.50004	-0.994819	1.53311	-0.817847	-0.825027	-1.16115	1.41625	-0.555798	-0.0779357
7	A_0125	P1, P4-Di(adenosine-5') tetraphosphate_divalent	C01260	HMDB01211	417.019	10.7452	0.476884	-1.017	-0.57102	-0.561319	0.313925	0.56103	1.53747	-0.410497	0.797483	-1.79045	-0.9024	-0.813801	1.60316	1.08167	-0.305131
8	A_0055	O-Phosphoserine	C01005	HMDB00272	184.003	12.3841	2.51428	-0.699941	-0.498189	0.623776	0.13007	0.0265205	0.309507	-0.36554	0.405866	-1.44507	-0.338292	-1.68644	0.664775	-0.362164	0.720831
9	A_0126	Isobutyryl CoA_divalent	C00630	HMDB01243	417.573	10.0777	1.91576	-1.24287	1.53388	0.435673	-1.30288	1.17518	0.536771	-1.0112	-0.394797	-0.685531	-0.76102	-0.722195	0.315407	0.050351	0.157486
10	C_0081	2-Aminoadipic acid	C00956	HMDB00510	162.076	10.894	-0.220879	0.879909	2.05494	1.05388	-1.2615	0.635075	0.296586	-1.07304	0.315353	-0.47443	-1.43734	-0.676198	-0.349289	-0.767834	1.02477
11	C_0033	2-Amino-2-(hydroxymethyl)-1,3-propanediol	C07182	No ID	122.082	8.41962	-0.258199	-0.258199	3.61478	-0.258199	-0.258199	-0.258199	-0.258199	-0.258199	-0.258199	-0.258199	-0.258199	-0.258199	-0.258199	-0.258199	-0.258199
12	C_0085	Pterin	C00715	HMDB00802	164.056	10.1971	-1.12012	-0.340197	2.53027	0.469086	0.967775	-0.0185181	1.00859	0.00484307	0.362382	0.0448948	-1.15138	-0.995968	-0.833641	-0.952148	0.0241345
13	C_0102	N6-Acetyllysine	C02727	HMDB00206	189.123	11.3528	-0.62105	0.253676	1.43747	0.776815	1.04609	-0.237234	0.65126	0.271279	-0.0263642	0.539722	-1.79226	-0.184388	-2.00435	0.858483	-0.969159
14	C_0086	3-Methylguanine	C02230	HMDB01566	166.072	8.53349	0.439901	0.201632	0.627103	0.522525	0.0612459	0.320495	0.975011	1.16414	0.484492	0.176112	-2.1446	-0.45935	-0.814456	0.590347	-2.1446
15	A_0044	Dihydroxyacetone phosphate	C00111	HMDB01473	168.992	12.7583	-0.417132	-0.939786	0.397329	0.282042	-0.829159	0.282642	-0.0629408	0.599389	2.11186	-0.613785	-0.820381	-1.28674	-0.199606	2.02291	-0.526642
16	A_0005	3-Hydroxypropionic acid	C01013	HMDB00700	89.0253	10.2529	-0.481868	-0.481868	-0.481868	2.11717	-0.481868	1.91701	-0.481868	-0.481868	-0.481868	-0.481868	-0.481868	-0.481868	-0.481868	1.74823	-0.481868
17	C_0106	Tyrosine methyl ester	C03404	No ID	196.097	9.37774	-1.28159	-1.0671	-0.43526	1.93344	-0.20627	0.251872	1.64814	-1.26037	0.751832	-0.300062	-1.03045	0.101263	-0.139589	-0.0300752	1.06422
18	C_0125	Pyridoxamine 5'-phosphate	C00647	HMDB01555	249.063	10.4756	-0.881702	-1.00169	0.39911	2.44549	1.2941	-0.0859523	0.258581	-0.0693579	-0.0929378	-1.33029	-0.502972	-1.12198	-0.512001	0.761382	0.440225
19	A_0038	N-Acetylcysteine	C06809	HMDB01890	162.023	8.91929	0.145548	-2.10318	0.440162	2.18567	0.412987	0.459965	0.634979	-0.353825	0.534281	-0.289948	-0.251719	-1.01686	-1.41533	0.226657	0.390617
20	A_0115	CoA_divalent	C00010	HMDB01423	382.552	10.6837	0.31425	-1.54914	1.1232	2.03054	-0.402355	-0.152587	0.347769	-0.734634	-0.276775	-0.294078	-0.574415	-1.08186	-0.975811	1.41125	0.814643
21	C_0126	γ-Glu-Cys	C00669	HMDB01049	251.07	12.7183	1.17387	-0.526599	1.25336	1.59923	-0.160917	-0.497722	-0.198396	-0.290668	-0.64138	-1.82253	-0.0351181	-1.19083	-0.7106	1.2028	0.845496
22	C_0143	Glutathione (GSH)	C00051	HMDB00125	308.088	13.1146	1.35582	-0.670126	1.87265	0.858234	1.23759	-0.670126	-0.670126	-0.670126	-0.670126	-0.670126	-0.670126	-0.670126	-0.670126	1.37697	-0.670126
23	C_0064	Histidinol	C00860	HMDB03431	142.097	5.48203	-0.154998	-0.648287	1.0394	0.965323	0.373795	0.104253	0.582786	-0.51899	0.445223	-0.656514	-0.696667	-2.86514	0.892645	0.660501	0.476673
24	C_0020	Histamine	C00388	HMDB00870	112.087	4.8651	-0.416435	-0.26482	0.136357	0.428523	1.48184	-0.563733	2.20065	-1.00536	0.776274	-0.121954	-1.13644	-1.54792	-0.541363	0.747579	-0.173197
25	C_0031	Betaine aldehyde_+H2O	C00576	HMDB01252	120.103	7.55691	-0.378288	-0.378288	-0.378288	-0.378288	2.61313	-0.378288	-0.378288	-0.378288	2.30461	-0.378288	-0.378288	-0.378288	-0.378288	-0.378288	-0.378288
26	C_0121	Cystine	C00491,C01420	HMDB00192	241.032	10.9937	-0.376699	-0.376699	-0.376699	-0.376699	2.73535	-0.376699	-0.376699	-0.376699	2.16174	-0.376699	-0.376699	-0.376699	-0.376699	-0.376699	-0.376699
27	A_0091	Xanthosine	C01762	HMDB00299	283.07	7.61582	-0.267544	-0.384705	-0.513112	-0.816277	2.17766	0.462147	-1.23372	1.58827	-0.3692	-0.879816	-0.853901	-0.724069	0.0433036	0.644089	1.12687
28	A_0085	myo-Inositol 2-phosphate	No ID	No ID	259.024	10.4037	1.1463	0.0395036	-0.175832	0.84228	1.09836	0.221398	0.188266	1.99581	-0.190336	-2.02419	-0.642985	-1.25516	-0.546541	-0.403267	-0.293604
29	A_0089	6-Phosphogluconic acid	C00345	HMDB01316	275.019	14.8257	0.315171	-0.0456352	-0.811297	1.44974	0.769004	1.47269	-0.188766	1.63417	-0.639134	-1.30178	-0.165472	-1.52562	-0.425012	0.39763	-0.935696
30	C_0144	NMN	C00455	HMDB00229	335.063	19.9725	1.08826	0.0588945	-0.966051	0.940293	0.413962	0.303397	0.808117	1.21635	0.83375	-0.771234	0.0152136	-1.20147	-1.21915	0.509301	-2.02964
31	C_0053	Asn	C00152,C01905,C16438	HMDB00168	133.06	10.4844	0.121615	0.334558	-0.858876	1.51322	0.516397	-0.318442	1.01619	1.75739	0.524668	-0.632056	-0.816501	-0.136042	-1.49002	0.129172	-1.66128
32	A_0081	Glucosamine 6-phosphate	C00352	HMDB01254	258.04	8.91787	-0.126511	0.192067	-0.951018	0.768429	-0.0631666	-0.24436	0.335477	2.81246	0.128614	-0.0948009	-0.636298	0.378584	-1.15931	0.210318	-1.55049
33	C_0114	Cystathionine	C00542,C02291	HMDB00099	223.074	9.93116	-0.826127	0.0493824	-0.745505	0.514032	0.928661	-0.483803	0.678068	2.84248	0.4441	-0.652574	-0.25586	-0.949223	-1.07023	-0.158928	-0.314475
34	A_0113	XA0055	-	-	369.001	14.4374	0.165981	-0.176986	-0.22685	-0.0866113	1.07619	0.0771275	0.206568	2.81446	0.715047	-0.748822	-0.947781	-0.133423	-1.10082	-0.486028	-1.14806
35	A_0034	Orotic acid	C00295	HMDB00226	155.01	10.0056	0.308396	0.310962	-1.11999	0.806855	1.11334	0.330895	0.74965	1.51349	0.500804	-1.11999	-1.11999	1.08556	-1.11999	-1.11999	-1.11999
36	C_0108	11-Aminoundecanoic acid	C19325	No ID	202.178	9.74257	-0.850371	0.978218	-0.850371	1.09264	0.363165	0.393689	-0.850371	1.85782	1.26369	-0.850371	-0.850371	0.853741	-0.850371	-0.850371	-0.850371
37	C_0008	Glycerol	C00116	HMDB00131	93.0546	21.1525	-1.78778	-0.192717	-0.868326	0.770931	-0.227683	1.07396	1.28933	0.581593	1.85109	0.242068	-0.846587	0.22465	-1.25253	-0.321027	-0.536979
38	A_0136	Adenylosuccinic acid	C03794	HMDB00536	462.068	13.8797	-1.64044	-1.64044	-0.278635	0.880805	0.589589	1.20123	1.05549	0.897221	0.597421	0.623137	0.301306	-1.64044	-0.658819	-0.305576	0.0181688
39	A_0109	AMP	C00020	HMDB00045	346.057	9.47121	-1.03466	-1.03618	-0.864352	1.93664	1.47939	1.37025	0.0859697	0.70373	0.325108	-0.183983	0.199735	-0.51891	-1.07946	-1.02231	-0.360964
40	A_0101	dTMP	C00364	HMDB01227	321.051	9.62394	-1.0115	-0.920111	-0.907018	1.41006	1.66948	1.51703	0.452542	0.989931	0.58124	-0.412508	-0.371384	-0.486989	-0.957987	-0.917102	-0.635694
41	A_0106	dAMP	C00360	HMDB00905	330.062	9.51029	-1.00491	-0.928	-0.891548	1.13989	1.70904	1.97907	0.233748	0.645408	0.466079	-0.259503	-0.113717	-0.370066	-0.964039	-0.907379	-0.734075
42	A_0092	Sedoheptulose 7-phosphate	C05382	HMDB01068	289.035	9.67745	-0.866155	-0.71704	-0.619341	1.32224	1.56978	1.98696	0.297694	1.11637	-0.16162	-0.871169	-0.461545	-0.690608	-0.973051	-0.466306	-0.4662
43	C_0044	N-Acetylputrescine	C02714	HMDB02064	131.118	8.53964	-0.647535	-0.32031	-0.609731	1.56984	2.31865	1.40101	0.467952	-0.156905	0.125856	-0.547942	-0.786032	-0.839244	-0.727479	-0.386432	-0.861703
44	C_0059	p-Aminobenzoic acid	C00568	HMDB01392	138.054	9.69246	-0.951088	0.068609	-0.951088	1.07133	1.33487	0.478387	0.78633	1.79281	0.702673	-0.951088	-0.951088	-0.951088	0.422604	-0.951088	-0.951088
45	A_0013	Pyrrole-2-carboxylic acid	C05942	HMDB04230	110.025	10.2406	-0.578593	-1.09917	-0.501287	0.560591	0.947223	0.615483	1.77761	1.98385	0.227891	-0.226287	-0.971182	-0.881159	-0.954499	-0.013969	-0.886495
46	A_0100	Ribulose 1,5-diphosphate	C01182	No ID	308.98	16.0529	-0.467828	-0.707414	-0.597825	1.01181	1.40755	1.33083	0.93215	1.21013	0.805295	-1.02265	-0.343032	-1.37668	-1.29708	-0.315258	-0.570008
47	C_0007	β-Ala	C00099	HMDB00056	90.0549	7.43265	-0.974725	-0.533596	-0.847503	0.985672	1.61339	0.839136	0.628402	1.63248	0.869445	-0.977434	-0.0235487	-1.08065	-0.98387	-0.255314	-0.891882
48	C_0056	Asp	C00049,C00402,C16433	HMDB00191,HMDB06483	134.044	11.5039	-0.875148	-0.908368	-0.927074	1.06014	0.834483	0.328161	0.909818	2.23809	0.934052	-0.678059	0.0620345	-0.617379	-0.703761	-1.14432	-0.512663
49	A_0141	dATP	C00131	HMDB01532	489.995	11.8567	-0.8535	-0.997625	-1.08378	0.688368	0.747428	0.927863	1.16684	1.90741	1.13354	-0.481981	-0.168879	-0.1926	-0.893736	-0.841978	-1.05737
50	A_0138	dTTP	C00459	HMDB01342	480.983	12.2147	-0.638876	-0.901534	-0.917781	0.84873	0.73972	1.19354	1.05185	1.9609	1.01609	-0.821906	-0.75704	-0.44864	-0.698349	-0.806917	-0.819778
51	A_0119	dTDP	C00363	HMDB01274	401.017	11.3834	-0.720883	-0.821362	-0.902032	1.12708	1.10874	1.32679	0.561701	1.86694	0.828466	-0.752033	-0.558436	-0.733114	-0.884726	-0.725351	-0.721782
52	A_0143	dGTP	C00286	HMDB01440	505.99	11.5427	-0.853938	-1.03869	-1.01927	0.784122	0.926116	1.35983	0.775931	1.88546	1.00891	-0.53163	-0.419099	-0.437648	-0.916442	-0.707172	-0.816476
53	A_0123	dADP	C00206	HMDB01508	410.029	11.0599	-0.754173	-0.932776	-1.09406	1.09864	1.20917	1.29389	0.714824	1.28421	1.1292	-0.503943	0.0566465	-0.444669	-0.993424	-0.945724	-1.11781
54	A_0088	2,3-Diphosphoglyceric acid	C01159	HMDB01294	264.953	18.7682	-0.147248	-0.903201	-0.955599	1.00976	0.689774	1.02703	1.44511	1.24991	1.40299	-0.774214	-0.689516	-0.564665	-0.689003	-1.09768	-1.00344
55	A_0047	Glycerol 2-phosphate	C02979	No ID	171.007	12.7996	0.154221	0.321483	-1.23031	1.12574	0.740136	0.220434	1.03583	1.83382	1.0655	-1.14874	-0.471058	-0.825556	-1.02043	-1.03856	-0.762521
56	A_0052	N-Acetylaspartic acid	C01042	HMDB00812	174.042	14.7345	-0.0425441	-0.134732	-0.983903	1.76303	1.39915	0.279343	0.303472	1.23245	1.10002	-0.712733	0.0201412	-0.833868	-1.06949	-1.22102	-1.09932
57	A_0051	N-Acetylasparagine	No ID	HMDB06028	173.058	8.44234	-0.237564	-0.49815	-1.03285	1.4702	0.447847	0.545013	0.994009	1.55106	0.66319	-0.442886	0.895299	-0.570286	-1.1344	-1.40766	-1.24281
58	A_0026	Malic acid	C00149,C00497,C00711	HMDB00156,HMDB00744	133.015	21.9307	-0.710991	-0.867779	-1.01092	0.761184	1.04975	1.33366	0.885761	0.990414	0.700473	-0.338754	1.2957	-1.06405	-1.03958	-1.10841	-0.876467
59	A_0097	dCMP	C00239	HMDB01202	306.051	9.82543	-1.30416	-1.23436	-1.00887	1.03284	0.924751	0.947986	0.789851	1.16013	0.877564	0.369745	0.313453	0.446961	-1.29688	-1.15509	-0.863928
60	A_0111	GMP	C00144	HMDB01397	362.052	9.17307	-1.40671	-1.22495	-1.07186	1.47321	0.906495	0.82662	0.783324	1.03589	0.831344	0.131762	0.304205	0.301784	-1.18434	-1.21285	-0.49393
61	A_0116	dCDP	C00705	HMDB01245	386.017	11.7106	-0.536419	-1.33599	-1.16666	1.26526	0.624113	0.84045	1.23324	1.15272	1.14693	0.0526895	0.287277	-0.328358	-1.03448	-1.19902	-1.00176
62	A_0137	dCTP	C00458	HMDB00998	465.984	12.5286	-0.476807	-1.25611	-1.00139	0.64064	-0.0706831	0.631283	1.87617	1.51293	1.29768	-0.0347112	-0.61328	0.197187	-0.752963	-0.995933	-0.954015
63	A_0042	Phosphoenolpyruvic acid	C00074	HMDB00263	166.976	21.5283	0.0298546	-0.806975	-1.05051	1.41355	-0.10524	0.930637	2.21406	1.09157	0.00663142	-0.551412	-0.683307	0.0446418	-0.365826	-0.985786	-1.18188
64	A_0057	3-Phosphoglyceric acid	C00197	HMDB00807	184.987	20.0116	-0.180508	-0.851547	-0.980602	1.4007	0.289665	1.03381	2.01692	1.26188	0.257133	-0.546131	-0.81967	-0.265275	-0.592852	-0.998427	-1.0251
65	A_0056	2-Phosphoglyceric acid	C00631	HMDB03391	184.987	19.532	-0.225171	-0.738868	-1.23698	1.59388	0.0644258	1.14947	1.95286	0.985178	0.43787	-0.516095	-0.839203	-0.205159	-0.632583	-0.987446	-0.802183
66	C_0077	4-(β-Acetylaminoethyl)imidazole	C05135	No ID	154.098	8.5301	0.597253	-1.11915	-1.11915	1.56665	1.08677	1.50394	1.09743	0.0427182	0.109131	-0.0580747	-1.11915	-1.11915	-0.491855	-1.11915	0.141797
67	A_0135	FMN	C00061	HMDB01520	455.098	8.34634	-0.394671	-0.857507	-0.744617	2.26344	0.417246	0.902494	0.695027	1.26421	0.379118	-0.761084	-0.687494	-1.26137	-0.156243	-1.23286	0.174307
68	A_0130	ADP	C00008	HMDB01341	426.023	10.9668	0.16426	-1.0061	-0.813659	2.16927	1.34442	0.0545343	0.768511	0.736563	0.213308	-0.612366	0.220264	-1.06527	-0.105973	-1.70342	-0.364347
69	C_0029	Thr	C00188,C00820	HMDB00167	120.065	10.5281	-0.145307	-0.60001	-2.49145	0.734623	1.26693	-0.287761	0.713271	1.64707	0.965136	-0.558591	0.00958854	-0.444228	0.133119	-0.643901	-0.29849
70	C_0055	Thiaproline	No ID	No ID	134.027	13.816	-0.515002	-0.414867	-1.06906	0.830834	1.83129	-0.0353732	0.417113	1.4836	-0.281935	-0.903597	1.52013	-0.894486	-1.01242	0.0271122	-0.983341
71	C_0127	2'-Deoxyadenosine 5'-Deoxyadenosine	C00559 C05198	HMDB00101 HMDB01983	252.108	9.67703	-0.970123	-0.440908	-0.621204	0.282895	1.06152	1.01042	-0.319573	1.3601	0.917004	-0.0596042	1.56283	-1.50233	-1.48201	-0.0536067	-0.745416
72	C_0021	Uracil	C00106	HMDB00300	113.034	21.151	-0.412436	0.133396	-0.486974	0.86287	0.647071	0.22079	-0.601734	0.577124	0.376483	0.542162	1.77895	-1.75379	-2.10655	0.62579	-0.403155
73	A_0114	NADPH_divalent	C00005	HMDB00221	371.54	11.3699	-0.822815	-0.757021	-0.853988	2.49599	-0.399242	0.137179	0.155107	1.66117	-0.705134	0.544302	0.581394	-0.25738	-1.02949	-0.75582	0.00575456
74	A_0035	Dihydroorotic acid	C00337	HMDB00528	157.026	9.52828	-1.17739	-1.17739	-1.17739	1.68379	0.173532	0.124808	0.112488	1.41709	0.46844	1.03099	0.808595	0.371737	-1.17739	-1.17739	-0.304509
75	A_0098	dUMP	C00365	HMDB01409	307.035	10.0132	-1.1153	-1.10994	-0.846819	0.561236	0.929338	0.341662	0.458262	0.115432	0.271454	1.20376	2.24271	-0.226106	-1.04919	-0.942764	-0.833738
76	A_0103	UMP	C00105	HMDB00288	323.03	9.86055	-1.24683	-1.17365	-0.810778	1.02397	0.177364	-0.0965083	0.457815	0.125826	0.844164	0.98876	2.06756	0.0216152	-1.27841	-1.21754	0.116648
77	C_0024	Pro	C00148,C00763,C16435	HMDB00162,HMDB03411	116.071	10.8232	-1.06263	-0.606075	-1.26277	0.331943	-0.59501	-0.301267	0.907675	1.31537	0.89737	0.578869	1.6779	0.820124	-1.00043	-1.45213	-0.248934
78	A_0132	Glutaryl CoA_divalent	C00527	HMDB01339	439.567	11.9297	-1.06386	-1.06386	-1.06386	0.295503	-1.06386	0.0929745	1.13662	0.985207	0.515245	1.63337	1.15307	0.746374	-1.06386	-0.175233	-1.06386
79	A_0053	N-Carbamoylaspartic acid	C00438	HMDB00828	175.037	15.6327	-0.714283	-0.987959	-0.990793	0.519139	-0.554872	-0.876514	0.40433	0.873766	0.618686	2.26872	-0.0402122	1.46474	-1.04108	-0.635262	-0.308406
80	A_0118	FAD_divalent	C00016	HMDB01248	391.574	7.93517	-0.187808	-1.24508	-0.32726	0.383755	0.0189104	-0.984925	1.44439	2.06387	0.897129	1.09776	-0.93217	-1.20448	-0.651563	-0.0854987	-0.287032
81	A_0131	Succinyl CoA_divalent Methylmalonyl CoA_divalent	C00091 C00683,C01213,C02557	HMDB01022 HMDB01269	432.56	11.9007	-0.28334	-1.3112	-0.343321	0.329548	-0.281234	0.506966	1.0079	1.85904	-0.153472	1.99431	-0.943457	0.067182	-1.16264	-0.857129	-0.429137
82	A_0095	ppGpp_divalent	C01228	No ID	300.473	14.6553	0.716475	-0.808031	-0.360778	1.31536	0.33248	0.842913	-0.244445	-0.58035	-0.763402	2.10001	-0.505629	0.694922	-1.91562	-0.324203	-0.499695
83	A_0036	Pelargonic acid	C01601	HMDB00847	157.125	8.15671	-0.96581	-1.258	-0.979169	0.335015	-1.17948	1.24657	1.51191	0.776983	0.344175	0.389633	0.182887	-0.610186	1.51391	-0.0398169	-1.26862
84	C_0112	β-Ala-Lys	C05341	No ID	218.148	6.9278	-0.368133	-0.368133	-0.368133	-0.368133	-0.368133	-0.368133	-0.368133	-0.368133	-0.368133	1.76572	-0.368133	-0.368133	3.02001	-0.368133	-0.368133
85	A_0021	Benzoic acid	C00180	HMDB01870	121.03	9.91797	0.392235	-0.385832	-0.566684	-0.362826	-0.100382	0.402196	-1.10346	0.949348	-0.718714	2.79325	-0.334048	-1.37812	0.399267	-0.475136	0.488911
86	C_0005	Sarcosine	C00213	HMDB00271	90.0547	9.51068	0.976728	1.09385	-0.655674	-0.655674	-0.655674	-0.655674	-0.655674	0.839484	-0.655674	1.50984	-0.655674	-0.655674	-0.655674	-0.655674	2.13684
87	A_0121	UDP	C00015	HMDB00295	402.996	11.7607	1.38235	-0.129274	0.822878	0.35305	-1.06713	-0.900915	-0.685845	-0.108102	-1.02873	1.41842	0.0861217	-1.25797	-0.698708	-0.104209	1.91807
88	A_0149	NADH	C00004	HMDB01487	664.119	8.18575	0.585246	0.0814747	-0.610812	1.96613	-0.400499	-0.76125	-1.30312	0.317672	-1.62596	0.181429	1.57118	-0.44721	-0.593379	-0.0443394	1.08343
89	A_0058	N-Acetylglutamine	No ID	HMDB06029	187.074	8.09416	0.760381	-0.376417	0.298827	0.118186	-1.30907	-2.0371	0.786442	1.16929	-0.397957	1.1147	1.27324	-0.427476	-0.895534	-0.850516	0.773012
90	A_0019	Succinic acid	C00042	HMDB00254	117.02	21.4167	0.79197	-0.656345	-0.972591	-0.197931	-0.960881	-1.11184	1.0419	0.901551	0.49485	1.02722	1.76231	0.603809	-1.32144	-1.14786	-0.254708
91	C_0010	Acetoacetamide	C11106	No ID	102.055	11.5931	-0.53759	-0.152299	0.159078	0.175287	-0.722008	-0.56427	0.804091	1.22978	0.153594	0.589386	1.21522	0.424498	-0.261933	-2.89646	0.383622
92	C_0042	trans-Glutaconic acid	C02214	HMDB00620	131.034	21.8686	0.321467	0.288791	0.212899	0.889383	-1.81785	-1.81785	0.740142	-0.0790976	0.202088	1.21399	0.645027	0.683802	0.00217369	-1.81785	0.332899
93	C_0039	Pipecolic acid	C00408	HMDB00070,HMDB00716,HMDB05960	130.086	10.3065	-0.314373	1.16804	-0.0433411	-0.718006	-1.55034	-1.51959	0.217628	0.446528	-0.40025	1.1154	1.56175	1.03272	-0.630065	-1.10123	0.735125
94	C_0046	Hydroxyproline	C01157	HMDB00725	132.065	11.9949	0.409677	0.299905	-0.383582	-1.12645	-1.53635	-1.20332	0.382079	-0.0122815	0.984776	1.10101	1.07394	0.412259	0.281858	-1.85063	1.16711
95	C_0091	N5-Ethylglutamine	C01047	No ID	175.107	11.2915	-0.31062	-1.08686	0.148196	-0.7302	-0.120881	-1.26095	0.109562	-1.51144	-0.515663	1.51544	1.51751	1.0165	0.291116	-0.49067	1.42897
96	C_0097	N-Methylnorsalsolinol	No ID	HMDB01189	180.101	8.99322	0.217193	-1.58048	-0.0582464	1.70055	-1.6091	-0.0688573	1.53553	-0.362114	-1.25268	0.982413	0.441614	-0.299876	-0.375065	0.0103359	0.718778
97	A_0102	CMP	C00055	HMDB00095	322.046	9.65065	0.542262	-0.487089	-0.045415	0.764882	-0.567568	-1.48123	0.459079	0.478585	-0.494148	2.51289	-0.465677	-0.199005	-1.5907	-0.169374	0.742508
98	A_0054	N-Formylmethionine	C03145	HMDB01015	176.04	8.66786	0.382086	-1.14168	1.06843	0.5348	-1.57564	-1.77011	0.227348	0.763479	-0.264421	1.41568	0.513626	0.53317	-1.40483	0.261557	0.456494
99	A_0093	N-Acetylmuramic acid	C02713	No ID	292.105	7.26138	0.104929	-0.968145	0.731252	-0.485427	-1.20681	-2.0511	0.598001	0.34228	-1.07844	1.94457	0.20106	0.553377	0.104712	0.370994	0.838753
100	C_0147	S-Adenosylmethionine	C00019	HMDB01185	399.143	7.20958	1.11288	-0.908217	0.402851	1.01394	-0.402685	-2.3335	0.144491	-0.0150339	-0.63434	0.576725	-0.617816	0.233419	-0.181579	-0.339991	1.94886
101	C_0009	Homoserinelactone	No ID	No ID	102.055	7.20734	-0.213601	-1.16411	0.225654	-0.150786	-0.28131	-1.59889	0.023731	0.387852	-0.770907	1.42399	-1.01321	0.239529	-0.249912	0.851784	2.29019
102	A_0027	p-Toluic acid	C01454	No ID	135.045	9.2083	-0.0846513	-0.480002	0.746065	-1.10351	-0.87091	-0.356143	-1.12097	1.69967	-0.987399	0.509232	-0.301657	1.26511	-1.13309	0.730091	1.48816
103	A_0007	Tiglic acid	C08279	HMDB01470	99.0459	9.77104	-0.774628	-0.774628	1.22614	-0.774628	-0.774628	-0.774628	-0.774628	1.72266	-0.774628	1.14281	0.994771	1.10979	-0.774628	-0.774628	0.775478
104	A_0112	XMP	C00655	HMDB01554	363.037	12.7267	-1.10638	0.372604	0.370854	-1.10638	0.690817	-1.10638	-1.10638	1.0498	0.620524	0.235016	-1.10638	0.758954	0.741481	-1.10638	1.79826
105	C_0017	Diethanolamine	C06772	HMDB04437	106.086	7.74523	-0.583544	-0.47612	0.163109	-0.0341381	0.0759026	-0.434298	-1.03081	0.13963	-0.193783	0.354202	-0.641433	1.88734	-0.817108	-0.944974	2.53602
106	C_0032	Cys	C00097,C00736,C00793	HMDB00574,HMDB03417	122.024	11.2878	0.0302199	-0.855113	-0.189772	0.0655855	0.236072	-0.526686	-0.174463	-0.832453	-1.00714	-0.251274	0.471959	0.491753	-0.168641	-0.506283	3.21624
107	C_0066	Stachydrine	C10172	HMDB04827	144.101	11.5028	-0.370852	1.86706	-0.370852	-0.370852	-0.370852	-0.370852	-0.370852	-0.370852	-0.370852	-0.370852	-0.370852	-0.370852	-0.370852	-0.370852	2.95401
108	C_0138	Ophthalmic acid	No ID	HMDB05765	290.133	13.1062	0.386548	1.1796	0.904847	-0.500335	-0.310893	-2.33453	0.0860428	0.359277	0.572753	-0.430617	0.310905	-1.14792	-1.05066	0.385486	1.5895
109	C_0003	Morpholine	C14452	HMDB31581	88.0761	6.72764	0.80877	-0.166598	1.09259	0.507286	-0.67008	-1.75576	0.86128	-1.15396	0.453602	0.877251	-0.0725014	-1.87081	-0.571307	0.634134	1.0261
110	A_0134	HMG CoA_divalent	C00356	HMDB01375	454.574	11.4653	-0.135705	-0.709479	0.82803	-0.848305	-1.69902	-0.879102	1.86429	-1.05264	1.01743	1.12346	-0.823564	-0.178988	0.511151	0.689139	0.293301
111	C_0119	N2-Succinylornithine	No ID	HMDB01199	233.113	10.3263	1.27201	-1.31825	0.544253	-1.31825	-1.31825	-1.31825	0.570118	-1.31825	0.641898	1.1168	0.615962	0.683999	0.37978	0.130902	0.635529
112	A_0122	Acetyl CoA_divalent	C00024	HMDB01206	403.558	10.3581	1.81187	-0.274985	1.21501	-1.40961	-1.19902	-1.58073	-0.0891395	-0.364915	0.817817	0.201212	-1.09343	0.117034	0.5919	0.483768	0.773209
113	A_0032	2-Oxoglutaric acid	C00026	HMDB00208	145.016	21.9857	1.62101	0.562625	0.901584	-1.31544	-1.03093	-2.36555	-0.347391	0.25372	1.02229	-0.284965	0.593389	0.182956	-0.203066	0.330971	0.0787962
114	A_0003	Pyruvic acid	C00022	HMDB00243	87.0101	13.001	1.13335	0.523814	1.12024	-1.74245	-1.74245	-1.74245	-0.119574	1.11301	0.617353	-0.0901195	0.203494	0.156227	-0.212438	0.487716	0.294282
115	A_0069	Lauric acid	C02679	HMDB00638	199.171	7.66645	0.422313	0.537772	0.470005	-1.82764	-1.96882	-1.75579	1.12482	0.0554982	0.410378	0.50968	0.0681076	0.515402	0.717442	-0.00765826	0.72849
116	A_0048	Decanoic acid	C01571	HMDB00511	171.14	7.98693	-0.216976	-0.0987331	0.162203	-1.27911	-2.81318	-0.850106	0.53605	0.76965	-0.0251126	0.741385	0.342734	0.308978	0.92504	0.637539	0.859639
117	A_0024	N-Acetyl-β-alanine	C01073	No ID	130.05	9.12603	1.05798	0.933344	-0.892734	-0.892734	-0.892734	-0.892734	-0.892734	-0.892734	-0.892734	1.36395	1.23537	0.690563	1.07058	0.790094	-0.892734
118	C_0022	Creatinine	C00791	HMDB00562	114.066	7.40374	1.55528	2.29351	-0.0605888	-0.641169	-1.03098	-1.25952	-1.22227	-0.346931	-0.828558	0.141755	-0.181051	0.638995	0.0236978	0.650035	0.267789
119	C_0110	Trp	C00078,C00525,C00806	HMDB00929	205.096	10.9988	1.88339	2.27377	-0.402496	-0.0831549	-0.218627	-1.05451	-0.92879	0.498978	-0.543547	0.00271437	-0.520555	0.203349	-1.18877	0.678835	-0.600579
120	C_0145	Thiamine phosphate	C01081	HMDB02666	345.08	10.7556	0.995772	2.1494	-0.657734	-0.657734	-0.657734	-0.657734	-0.657734	-0.657734	-0.657734	-0.657734	0.848776	-0.657734	-0.657734	1.34158	1.24181
121	C_0058	Hypoxanthine	C00262	HMDB00157	137.045	11.0221	1.76995	1.9749	-0.812181	-0.812181	-0.812181	-0.812181	-0.812181	0.23713	-0.812181	-0.812181	0.434649	-0.812181	0.717057	0.663363	0.700398
122	A_0018	N-Acetylglycine	No ID	HMDB00532	116.036	9.62155	1.42025	1.20685	-2.34453	-0.0144008	-0.962928	-0.738223	-0.346593	-0.573862	-0.190803	0.324455	-0.123478	0.587058	0.449467	-0.227072	1.53382
123	C_0034	Nicotinamide	C00153	HMDB01406	123.055	7.48526	0.156212	2.09695	0.0954986	-0.372159	-1.4502	-1.51131	-0.0650325	-1.13391	-0.801456	0.122812	-0.10476	0.967658	1.13142	-0.0617388	0.930025
124	C_0140	5'-Deoxy-5'-methylthioadenosine	C00170	HMDB01173	298.096	10.0974	-0.506694	0.415566	-0.182783	-0.441274	-1.34733	-1.20673	0.175449	-0.385023	-0.360732	0.192613	0.958965	0.981353	0.824955	-1.39939	2.28105
125	C_0026	Betaine	C00719	HMDB00043	119.089	11.3026	0.633643	0.432805	-0.0709103	-0.910352	-1.67069	-1.3618	-0.556422	-0.494434	-0.669263	0.303043	0.900721	0.403717	1.35914	-0.283168	1.98397
126	C_0036	Taurine	C00245	HMDB00251	126.022	21.1361	0.286931	0.214088	-0.603238	-0.985301	-1.81537	-1.6852	-0.109753	0.0319932	-0.672022	0.426633	0.915508	1.04999	1.10805	0.248764	1.58893
127	A_0061	N-Acetylmethionine	C02712	HMDB11745	190.056	8.14182	0.489187	-0.430539	0.552509	-0.720949	-1.83896	-1.71034	-0.329671	0.614298	-0.574019	0.491111	0.866592	0.210625	1.36467	-0.544226	1.55971
128	C_0090	N-Acetylornithine	C00437	HMDB03357	175.107	9.63048	0.557147	-0.44176	0.539653	-0.827666	-1.2054	-1.47828	-0.367755	-0.701364	-0.70175	0.763717	1.19972	0.263982	1.55387	-0.780339	1.62621
129	C_0095	S-Carboxymethylcysteine	C03727	No ID	180.033	12.9449	1.20373	-0.887455	1.33604	-0.0845545	-1.80426	-1.19642	0.80649	-0.653063	-1.09166	0.858087	0.166475	0.257363	0.388029	-0.595253	1.29644
130	C_0139	Argininosuccinic acid	C03406	HMDB00052	291.129	9.47966	0.851286	-0.399089	0.232734	0.113043	-1.70865	-1.74467	0.228058	-0.90049	-0.755511	1.59724	0.1976	0.948472	0.887786	-0.571342	1.02354
131	A_0129	Malonyl CoA_divalent	C00083	HMDB01175	425.553	12.1181	1.22069	-0.322159	0.48219	0.017216	-1.55984	-1.55984	-0.57119	-0.644901	-0.596838	0.572246	-0.244643	0.424441	1.89258	-0.466946	1.35699
132	A_0059	Azelaic acid	C08261	HMDB00784	187.099	12.2133	1.5608	-0.854607	0.339273	-0.854607	-0.854607	-0.854607	-0.854607	-0.854607	-0.854607	0.790804	0.802336	0.565524	1.6702	-0.854607	1.10792
133	A_0037	3-Hydroxy-3-methylglutaric acid	C03761	No ID	161.046	15.6425	1.83694	-0.133724	-0.414923	-0.0318462	-1.89318	-0.932403	-0.818585	-0.339263	-0.814983	1.18489	1.37597	0.43394	0.819232	-0.547148	0.275088
134	A_0020	2-Hydroxyvaleric acid	No ID	HMDB01863	117.056	9.2988	1.60441	0.664971	0.32855	-1.10768	-1.10768	-1.10768	-1.10768	-1.10768	-1.10768	0.843016	1.15571	0.51144	0.719622	-0.0111683	0.829538
135	A_0075	Porphobilinogen	C00931	HMDB00245	225.09	7.56943	1.42471	1.06957	0.143971	-1.07561	-1.07561	-1.07561	-1.07561	-1.07561	-1.07561	0.58626	1.36385	0.881414	0.131369	-0.0750512	0.927547
136	C_0073	N-Acetylserine	No ID	HMDB02931	148.06	22.0575	0.448878	0.653908	0.135461	-0.960687	-1.27549	-1.13982	-0.875865	-1.03698	-0.993178	1.17563	1.15788	1.50632	0.401484	-0.37329	1.17575
137	C_0016	Ser	C00065,C00716,C00740	HMDB00187,HMDB03406	106.05	10.0072	1.06714	0.692937	0.459488	-1.11268	-1.27693	-1.12796	-0.959952	-1.03895	-1.04111	0.810653	0.096888	1.28082	0.934518	-0.108513	1.32365
138	A_0010	3-Hydroxybutyric acid	C01089,C03197	HMDB00011,HMDB00357,HMDB00442	103.041	9.61593	1.06967	0.0345804	0.286205	-1.07218	-1.53357	-1.46534	-0.598847	-0.490859	-0.769947	1.06699	0.182674	0.886193	1.21816	-0.352113	1.53838
139	C_0135	Saccharopine	C00449	HMDB00279	277.138	10.7531	1.30241	0.163182	0.737992	-0.860471	-1.18367	-1.39044	-0.72996	-1.11592	-1.27303	1.23008	0.0929583	0.786477	0.937407	0.20931	1.09366
140	C_0111	Carboxymethyllysine	No ID	No ID	205.117	9.27344	0.765399	0.0568901	0.854551	-0.44513	-1.3686	-1.33051	-0.788292	-1.22762	-1.15153	1.65544	0.458861	0.901963	0.460067	-0.0279537	1.18646
141	C_0104	Homocitrulline	C02427	HMDB00679	190.118	11.1633	1.08882	0.451157	0.813169	-0.741539	-1.22101	-1.43103	-0.816387	-1.19046	-1.20477	0.806343	0.902681	0.611881	0.619125	-0.132194	1.44421
142	A_0043	Cysteic acid	C00506	HMDB02757	167.998	11.3733	1.03822	0.347257	0.919926	-1.24654	-1.37592	-1.4602	-0.523781	-0.733463	-1.16419	1.1582	0.436043	0.875092	0.0949454	0.285066	1.34936
143	A_0073	O-Succinylhomoserine	C01118	No ID	218.068	12.2944	1.85451	0.352887	1.07967	-0.534235	-1.22461	-1.63722	-0.599503	-0.287579	-1.32314	0.650416	0.600549	0.123991	-0.0944181	-0.27589	1.31458
144	A_0022	5-Oxoproline	C01879	HMDB00267	128.036	9.58228	1.95863	0.807589	0.443767	-0.921715	-1.45132	-1.70171	-0.827526	0.370838	-1.09261	0.529717	0.580279	0.476244	0.181986	-0.101971	0.747798
145	C_0146	XC0137	-	-	350.1	13.3638	1.51489	1.05126	0.327598	-0.893985	-1.00699	-2.59709	-0.085163	-0.497873	-0.304303	0.651489	0.230816	0.482871	0.202594	0.010244	0.913647
146	A_0146	UDP-N-acetylglucosamine	C00043	HMDB00290	606.075	8.48471	1.66763	-0.182906	0.8671	-0.547445	-1.39951	-1.45914	-0.545276	-0.606453	-0.780231	1.44886	-0.308389	1.45588	0.273926	0.492014	-0.376062
147	A_0009	2-Hydroxyisobutyric acid	No ID	HMDB00729	103.039	9.94518	1.08149	0.947066	0.285918	-1.0103	-1.0103	-1.0103	-1.0103	-1.0103	-1.0103	1.29089	-1.0103	0.735078	0.858775	1.00237	0.870512
148	C_0019	Cytosine	C00380	HMDB00630	112.05	7.35398	1.41224	1.38874	0.417695	0.0218556	-1.39816	0.0113761	-1.39816	0.034419	-1.39816	0.438774	-1.39816	0.373814	1.30102	-0.0412822	0.233968
149	C_0137	His-Glu	No ID	No ID	285.12	7.67007	0.93763	0.472206	1.06195	-0.537175	-2.12895	-0.40315	0.27406	0.262144	-2.12895	0.22877	0.218391	-0.199095	0.776258	1.16965	-0.00374133
150	A_0012	Glyceric acid	C00258	HMDB00139,HMDB06372	105.02	10.4505	1.0275	0.437317	0.722933	-1.03422	-1.48648	-0.413369	0.0330788	-0.236378	-1.53191	0.0357119	-0.756783	0.0205924	0.277997	2.32039	0.583615
151	A_0127	Trehalose 6-phosphate	C00689	HMDB01124	421.077	8.39461	1.50504	0.615635	1.41167	-0.32268	-1.10491	-0.789656	-0.588611	0.707375	-1.09958	-0.692456	-1.34573	-0.721871	0.387169	1.41879	0.619822
152	A_0039	Phenylpyruvic acid	C00166	HMDB00205	163.041	9.23439	1.86706	0.924986	1.23996	-0.0572252	-0.0880656	-0.757702	-1.189	0.138654	-0.385967	-0.827532	-0.963505	-0.745517	-0.920739	1.71306	0.0515337
153	C_0092	Arg	C00062,C00792	HMDB00517,HMDB03416	175.119	7.2155	0.81217	1.75246	1.1424	-0.372145	0.0909217	-0.790882	-0.894918	-0.585325	-0.736185	-0.671282	-1.28335	-0.654539	0.111345	1.98999	0.0893371
154	C_0023	3-Amino-2-piperidone	No ID	HMDB00323	115.086	7.7045	1.03759	1.6073	0.581939	-0.104854	-0.340996	-0.711886	-0.287781	-0.143601	-0.888407	-1.27151	-1.31243	-0.883663	0.517633	2.01277	0.187901
155	C_0041	XC0017	-	-	130.097	7.92173	1.22921	1.85447	0.845557	-0.588324	-0.444768	-2.01896	-0.371571	-0.350015	0.0272238	-0.654105	-0.876925	-0.559322	0.384594	1.32551	0.197414
156	C_0099	Harman	C09209	No ID	183.091	8.65959	1.58944	0.964038	1.63255	-0.672149	-0.672149	-0.672149	-0.672149	-0.672149	-0.672149	-0.672149	-0.672149	-0.672149	0.996657	1.5388	-0.672149
157	A_0094	N-Acetylglucosamine 1-phosphate	C04256	HMDB01367	300.05	9.62551	1.41106	1.01204	1.31542	-1.04862	-0.968395	-1.38391	-0.918781	-0.612108	-0.652073	0.570601	-0.634892	0.983272	0.022723	1.33314	-0.429475
158	C_0134	Glu-Glu	C01425	No ID	277.103	10.8954	2.03871	0.968589	1.24295	-0.660071	-1.3042	-1.26166	-0.53327	-1.03097	-0.573022	0.163051	-0.555158	0.0279834	0.301023	1.23563	-0.059573
159	A_0067	Gluconic acid	C00257	HMDB00625	195.053	8.15528	1.59122	1.70646	1.12352	-0.692822	-0.928845	-1.03666	-0.736215	-0.691119	-0.905868	-0.176237	-0.442287	-0.421571	0.122435	1.61278	-0.124791
160	C_0141	Arg-Glu	No ID	No ID	304.163	7.60751	1.45503	1.75752	0.542898	-0.954867	-1.17636	-1.39304	-0.521706	-0.78136	-0.924335	-0.0441837	0.252197	-0.149968	0.581586	1.44626	-0.0896778
161	C_0120	Ser-Glu	No ID	No ID	235.092	10.6379	1.65952	1.53863	0.396134	-0.151867	-0.420749	-1.15654	-0.750542	-1.10676	-1.33625	0.264128	-0.0679873	-0.255604	-0.221724	1.83579	-0.226191
162	A_0151	NADP+	C00006	HMDB00217	742.07	9.50436	2.70172	0.737379	0.449722	0.130797	-0.681665	-1.03816	-0.120674	-1.10355	-0.325957	0.0253581	-0.662588	-1.06346	0.196411	1.13976	-0.385104
163	A_0139	CTP	C00063	HMDB00082	481.978	12.4398	2.74677	0.531872	0.332018	-0.579752	-1.32622	-1.00676	-0.192323	-0.894041	-0.600342	0.22109	-0.774513	-0.15688	0.841188	0.366068	0.491829
164	A_0065	Phenaceturic acid	C05598	HMDB00821	192.067	8.33829	1.96223	1.2074	0.718194	-0.74284	-1.68271	-1.68271	-0.325799	-0.518474	-0.487704	0.315541	-0.227304	-0.31837	0.722176	0.452458	0.607914
165	A_0060	N-Acetylglutamic acid	C00624	HMDB01138	188.058	13.3181	2.72702	1.27662	0.568189	-0.244107	-0.72377	-0.875924	-0.467533	-0.466826	-0.856128	-0.169432	0.0289583	-1.07121	0.532584	-0.67536	0.416924
166	C_0068	Spermidine	C00315	HMDB01257	146.165	4.61391	1.92719	0.895837	1.33016	-1.03657	-1.25082	-1.45965	-0.518984	0.491494	-0.319778	-0.367377	-0.293902	-0.691544	0.966154	-0.403801	0.731584
167	A_0147	NAD+	C00003	HMDB00902	662.103	6.61685	1.98475	0.19364	0.989753	-0.39512	-1.25676	-1.59091	-0.533619	-0.16871	-0.987741	-0.0785395	-0.380528	-0.51189	0.884805	0.387149	1.46372
168	A_0099	N-Acetylneuraminic acid	C00270	HMDB00230	308.1	7.19733	1.20762	-0.064006	0.731688	-0.879188	-1.09381	-1.68677	-0.285059	0.619831	-0.872189	0.117744	-0.72435	-0.461657	0.548003	0.761309	2.08083
169	A_0104	N-Glycolylneuraminic acid	C03410	HMDB00833	324.095	7.17283	1.31212	-0.0501655	1.19938	-0.947996	-1.27724	-0.953136	-0.491629	0.361585	-1.25593	0.190015	-0.713301	-0.566373	0.576678	0.664158	1.95183
170	C_0035	Nicotinic acid	C00253	HMDB01488	124.039	10.022	1.70213	1.13868	0.202594	-1.23171	-0.781349	-0.896734	-0.978262	-0.130465	-0.906519	-0.66337	-0.647756	-0.265704	0.99703	1.02585	1.43559
171	A_0078	XA0033	-	-	242.079	7.80967	1.29983	1.02021	0.851812	-0.975751	-0.975751	0.0497876	-0.975751	-0.975751	-0.975751	-0.975751	-0.975751	0.248102	1.05171	1.30271	1.00609
172	C_0105	2,6-Diaminopimelic acid	C00666	HMDB01370	191.102	8.98634	1.04293	0.717128	1.05892	-1.09793	-0.91256	-0.857399	-0.597515	-1.60592	-0.996452	0.215844	-0.386467	-0.180487	1.14094	1.33177	1.1272
173	C_0070	Lys	C00047,C00739,C16440	HMDB00182,HMDB03405	147.112	6.96864	1.24883	1.05343	1.20012	-0.942538	-0.99578	-1.21007	-0.886026	-0.97292	-1.08828	-0.0428469	-0.277093	-0.264804	1.06446	0.817025	1.29649
174	C_0015	Choline	C00114	HMDB00097	104.107	6.92565	1.12899	1.49877	1.01981	-0.899915	-1.05106	-1.24583	-0.775656	-1.04983	-1.10649	-0.0340039	-0.0205984	-0.342979	0.753697	0.840085	1.28502
175	C_0136	Guanosine	C00387	HMDB00133	284.098	12.4074	1.16725	1.03996	0.741331	-0.936353	-1.1268	-1.43214	-1.07164	-0.80433	-0.851484	0.265173	0.485046	-0.700677	1.06869	0.964344	1.19164
176	C_0124	Uridine	C00299	HMDB00296	245.078	21.1915	1.32792	0.861869	1.35944	-1.04129	-1.16814	-1.25554	-0.953948	-0.924566	-0.815173	-0.055958	0.39843	-0.514518	0.752858	0.749614	1.279
177	A_0033	Mevalonic acid	C00418,C02104	HMDB00227	147.067	8.67007	1.54307	0.555598	0.954514	-0.856932	-1.18894	-1.29768	-0.948172	-0.904477	-0.619022	-0.185629	0.149012	-0.479882	1.33843	0.466759	1.47335
178	C_0048	Creatine	C00300	HMDB00064	132.076	8.94442	1.31616	0.907695	0.843406	-0.662877	-1.28052	-1.62087	-0.620693	-0.823994	-0.866203	0.0770982	0.117284	-0.327826	1.52974	0.0942323	1.31737
179	C_0014	GABA	C00334	HMDB00112	104.071	7.78672	1.08656	0.982121	1.04054	-0.890898	-1.17746	-1.60525	-0.861317	-0.714891	-0.918889	-0.0200595	0.248471	-0.190982	1.17428	0.318424	1.52935
180	C_0018	Hypotaurine	C00519	HMDB00965	110.027	17.7337	0.973444	1.19627	0.930611	-0.937517	-0.937517	-0.937517	-0.937517	-0.937517	-0.937517	-0.937517	0.113091	-0.11641	1.65954	0.593702	1.21237
181	C_0002	Gly	C00037	HMDB00123	76.0395	8.38935	1.30363	1.13765	0.701728	-0.880091	-0.883702	-0.880471	-0.837454	-0.803482	-0.813987	-0.518178	-0.656028	-0.291812	1.56521	0.148893	1.70809
182	C_0006	Ala	C00041,C00133,C01401	HMDB00161,HMDB01310	90.0548	9.10047	0.9711	0.754236	0.86735	-0.774061	-0.789141	-0.844353	-0.785592	-0.716045	-0.733304	-0.634191	-0.603825	-0.670961	1.84221	0.257456	1.85912
183	C_0082	N-Methylglutamic acid	C01046	No ID	162.076	13.0105	1.50518	0.383985	1.00295	-0.793914	-0.841856	-0.877996	-0.814256	-0.788465	-0.815377	-0.548142	-0.658917	-0.59946	1.4856	0.714346	1.64631
184	C_0027	2-Methylserine	C02115	No ID	120.065	10.3894	1.08954	0.586451	1.15021	-0.802878	-1.08669	-0.833482	-0.712802	-1.08669	-1.08669	-0.418565	-0.320532	-0.36356	1.35557	0.872923	1.65718
185	A_0074	Pantothenic acid	C00864	HMDB00210	218.105	7.67661	1.3259	0.482284	1.73712	-0.853767	-0.912827	-0.887631	-0.836649	-0.841956	-0.82786	-0.492035	-0.6319	-0.469459	1.20739	0.665171	1.33622
186	C_0030	Homoserine	C00263	HMDB00719	120.066	10.1093	1.15977	0.840108	1.1873	-0.913036	-1.39865	-1.3578	-0.558419	-0.491868	-0.709192	-0.3285	0.0459255	-0.650435	0.948384	0.428243	1.79816
187	C_0013	2-Aminoisobutyric acid	C03665	HMDB01906	104.071	9.69033	0.84084	0.839776	1.21531	-0.923222	-1.07772	-1.10259	-0.830474	-0.718515	-0.799593	-0.290268	-0.337556	-0.561788	1.35859	0.550553	1.83665
188	C_0043	Mevalolactone	No ID	HMDB06024	131.07	21.2868	1.23907	0.844196	0.859076	-0.708606	-1.0432	-1.126	-1.00634	-0.929368	-0.670389	-0.431976	-0.168336	-0.46596	1.42956	0.388516	1.78976
189	C_0025	Val	C00183,C06417,C16436	HMDB00883	118.086	10.0657	1.29701	0.966546	1.2365	-0.83556	-1.06713	-1.27094	-0.874992	-0.702286	-0.904778	-0.317517	-0.28157	-0.495004	1.24279	0.590314	1.41662
190	C_0051	Leu	C00123,C01570,C16439	HMDB00687	132.101	10.35	1.27351	1.04106	1.14063	-0.863098	-1.01566	-1.26594	-0.907538	-0.511942	-0.827025	-0.510451	-0.425112	-0.489584	1.32164	0.609243	1.43026
191	C_0049	Ile	C00407,C06418,C16434	HMDB00172	132.101	10.257	1.33206	1.11076	1.03198	-0.866897	-0.891066	-1.21857	-0.954185	-0.560329	-0.866628	-0.514541	-0.500877	-0.499458	1.33644	0.680467	1.38085
192	C_0028	allo-Threonine	C05519	HMDB04041	120.065	10.7776	1.43288	1.03244	1.07409	-0.780776	-0.780776	-0.780776	-0.780776	-0.780776	-0.780776	-0.780776	-0.780776	-0.780776	1.33188	0.810148	1.34555
193	C_0079	Ala-Ala	C00993	HMDB03459	161.091	9.32675	1.11928	0.99728	1.09646	-0.673276	-0.696146	-0.898879	-0.795429	-0.597069	-0.803749	-0.764183	-0.926878	-0.829367	1.38085	0.826131	1.56497
194	C_0089	β-Carboline	No ID	HMDB12897	169.076	7.9443	1.19434	1.11844	1.08197	-0.783154	-0.783154	-0.783154	-0.783154	-0.783154	-0.783154	-0.783154	-0.783154	-0.783154	0.869835	1.40942	1.37439
195	C_0131	Adenosine	C00212	HMDB00050	268.103	9.88021	1.14253	1.07974	1.21684	-0.855274	-0.910943	-1.14	-1.17812	-0.631964	-0.816662	-0.16118	0.347552	-1.04171	0.372803	1.43499	1.14139
196	C_0122	Thymidine	C00214	HMDB00273	243.099	21.1725	0.978504	1.37761	0.822001	-0.823122	-1.09733	-1.48689	-0.964709	-0.885789	-0.448314	0.0641205	0.0960166	-0.76812	0.459146	1.51625	1.16064
197	C_0128	XC0089	-	-	255.096	9.57947	1.18296	1.76104	0.94714	-0.911835	-1.08736	-1.09787	-0.752129	-0.788049	-0.669789	-0.209447	-0.566236	-0.620875	0.467504	1.05014	1.2948
198	C_0078	His	C00135,C00768,C06419	HMDB00177	156.076	7.39188	1.3841	1.07787	1.28542	-0.844265	-0.792779	-1.11011	-0.964975	-0.687628	-1.07597	-0.536707	-0.334956	-0.575151	0.908935	1.06348	1.20274
199	C_0103	N6,N6,N6-Trimethyllysine	C03793	HMDB01325	189.159	7.28072	1.27335	1.22705	1.44108	-0.506055	-0.814585	-1.13125	-1.12732	-0.919556	-0.766979	-0.664889	-0.400352	-0.582917	1.00309	1.03297	0.936371
200	C_0087	Phe	C00079,C02057,C02265	HMDB00159	166.085	11.0866	1.53997	1.28308	1.32919	-0.68672	-1.01079	-1.44041	-0.884816	-0.59473	-1.00019	-0.302285	-0.308862	-0.442522	0.769769	0.823576	0.925747
201	C_0123	Cytidine	C00475	HMDB00089	244.094	9.71992	1.80522	1.1495	1.27036	-0.937162	-0.987579	-1.03497	-0.907702	-0.8819	-0.804493	-0.218569	-0.452484	-0.501642	0.695431	0.98609	0.819909
202	C_0098	Tyr	C00082,C01536,C06420	HMDB00158	182.08	11.2827	1.77965	1.50112	1.07002	-0.696312	-0.753052	-1.33583	-0.98055	-0.66858	-1.11309	-0.361212	-0.209604	-0.310214	0.363286	1.05541	0.658949
203	A_0014	XA0002	-	-	110.986	15.8089	1.82986	1.12722	0.855479	-1.03864	-1.06004	-1.28675	-0.866435	-0.687742	-0.685079	-0.314011	0.144678	-0.712034	0.837752	1.08227	0.77347
204	C_0088	Pyridoxal	C00250	HMDB01545	168.065	8.86592	1.60428	1.3499	0.554619	-0.9375	-1.35821	-0.823915	-0.805901	-0.722692	-0.675227	-0.599399	-0.201265	-0.578108	1.22292	1.20357	0.766927
205	C_0052	Gly-Gly	C02037	HMDB11733	133.06	8.46338	1.69354	1.42514	0.95108	-0.389093	-0.881131	-1.39888	-0.747198	-0.577466	-0.939154	-0.621962	0.0974811	-0.907199	1.33441	0.284377	0.676052
206	A_0070	N-Acetylphenylalanine	C03519	HMDB00512	206.083	8.00135	2.23376	0.919511	1.00845	-0.75134	-1.10563	-1.23958	-0.748737	-0.737235	-0.693939	-0.30953	-0.183331	-0.440729	0.947156	0.0969172	1.00426
207	C_0133	Inosine	C00294	HMDB00195	269.086	18.8643	1.69556	1.07346	0.815293	-0.919138	-0.919138	-0.919138	-0.919138	-0.919138	-0.919138	-0.919138	0.629096	-0.0899574	0.565079	0.115114	1.63032
208	A_0066	Glucuronic acid Galacturonic acid	C00191 C00333	HMDB00127 HMDB02545	193.037	8.37013	1.68595	0.70656	0.777303	-0.737436	-1.73578	-0.799116	-0.580198	-1.73578	-0.414007	0.387955	0.690731	-0.121757	0.776827	0.0552681	1.04349
209	A_0025	N-Acetylalanine	No ID	HMDB00766	130.052	8.90965	1.57294	0.937659	0.908848	-0.944513	-1.3234	-1.44686	-0.749429	-1.02256	-0.927698	0.599417	0.233637	-0.0368386	0.681096	0.218007	1.29969
210	A_0049	N-Acetylleucine	C02710	HMDB11756	172.099	8.04373	1.5289	0.463946	0.808745	-0.783098	-1.58444	-1.49364	-0.731563	-0.708127	-0.919692	0.632669	-0.294064	0.225341	0.901204	0.591132	1.36269
211	A_0072	Desthiobiotin	C01909	HMDB03581	213.126	7.65044	1.5694	0.546818	1.15322	-0.775996	-1.50408	-1.49476	-0.641513	-0.533053	-1.09031	0.6832	-0.216441	-0.0869076	0.334818	0.728761	1.32684
212	A_0090	Rhein	C10401	No ID	283.024	8.68718	2.09475	0.182736	1.17206	-0.960408	-1.00761	-1.47219	-0.672457	-0.493361	-1.24969	0.52648	-0.159189	-0.102491	0.713087	0.691092	0.73719
213	A_0145	UDP-glucose UDP-galactose	C00029 C00052	HMDB00286 HMDB00302	565.048	8.68341	2.13492	0.614099	1.05865	-0.799065	-1.06127	-1.32721	-0.79083	-0.855839	-1.06141	0.0196887	-0.171125	-0.11866	0.941416	0.715315	0.701316
214	A_0120	CDP	C00112	HMDB01546	402.013	11.5392	2.13566	0.526775	1.01512	-0.591234	-1.35517	-1.16797	-0.677566	-0.861953	-0.936555	0.904198	-0.745571	0.147814	0.222175	0.469866	0.914406
215	C_0072	O-Acetylserine	C00979	HMDB03011	148.06	12.5415	1.97623	-0.3223	1.05075	-0.903748	-1.19201	-0.990721	-0.908188	-0.967451	-0.815418	0.744889	-0.293455	0.0860676	0.299327	1.07419	1.16184
216	C_0100	Phosphorylcholine	C00588	HMDB01565	184.073	19.8721	1.57157	0.172272	1.16995	-0.707402	-1.12355	-1.41485	-0.769244	-0.986774	-1.1748	0.273646	-0.100481	0.32377	1.32506	0.252458	1.18836
217	A_0031	4-Acetamidobutanoic acid	C02946	HMDB03681	144.067	8.51476	1.46655	0.467028	1.18732	-0.977472	-1.35073	-1.27622	-0.613798	-0.834921	-0.918476	0.266624	-0.0633171	-0.202464	1.27423	0.111743	1.46392
218	C_0093	Citrulline	C00327	HMDB00904	176.102	11.032	1.28931	0.231548	0.681738	-0.754762	-1.16937	-1.24485	-0.739196	-1.06422	-0.978199	0.482245	-0.420302	0.410206	1.53986	0.0802164	1.65577
219	C_0129	Glycerophosphocholine	C00670	HMDB00086	258.109	20.792	1.09385	0.359081	0.96089	-0.380683	-1.30319	-1.54394	-0.493628	-1.1355	-1.03701	0.384314	-0.382518	0.333954	1.26954	0.182081	1.69276
220	C_0084	Carnitine	C00318,C00487,C15025	HMDB00062	162.112	8.59072	1.15528	0.560501	0.836491	-0.703461	-1.34534	-1.35278	-0.630175	-1.11201	-1.14027	0.493543	0.00821446	0.139565	1.31603	0.175379	1.59904
221	C_0067	γ-Butyrobetaine	C01181	HMDB01161	146.117	8.18436	1.09091	0.600045	0.885564	-0.773031	-1.40365	-1.33052	-0.610291	-1.12923	-1.16977	0.519096	0.201623	0.330661	1.02554	0.0795892	1.68346
222	C_0054	Ornithine	C00077,C00515,C01602	HMDB00214,HMDB03374	133.097	6.89076	0.958992	0.451638	0.595517	-0.887806	-1.43348	-1.57429	-0.530786	-1.13941	-0.874482	0.978287	0.295288	0.264497	1.01644	0.253578	1.62601
223	C_0074	Met	C00073,C00855,C01733	HMDB00696	150.058	10.7413	0.954374	0.711644	0.680655	-1.06324	-1.429	-1.34143	-0.943607	-0.689637	-1.04179	0.387207	0.302485	0.320261	1.41642	0.21991	1.51576
224	C_0038	XC0016	-	-	129.065	8.86745	0.711972	0.757234	0.860285	-0.88239	-1.28344	-1.31653	-0.916207	-0.69487	-1.10799	0.157239	-0.0967241	0.154709	1.89767	0.515986	1.24306
225	C_0065	4-Methyl-5-thiazoleethanol	C04294	No ID	144.047	8.12285	1.61924	0.212759	0.821283	-1.20578	-1.20578	-1.20578	-1.20578	-0.433691	-0.534658	0.158186	0.00912877	0.0992139	1.90019	0.131398	0.840081
226	C_0116	2'-Deoxycytidine	C00881	HMDB00014	228.097	9.48708	1.47358	1.10513	1.13731	-1.34677	-1.13359	-1.63515	-0.933424	-0.855295	-0.403424	-0.00802528	0.779574	-0.036293	0.717844	0.529539	0.608984
227	C_0083	O-Acetylhomoserine	C01077	No ID	162.076	11.1105	0.83731	0.934622	1.31595	-0.731549	-1.0516	-2.12736	-0.66651	-0.542026	-1.27271	0.373848	0.168193	0.533348	0.867033	0.81875	0.542703
228	C_0107	N-Acetylhistidine	C02997	No ID	198.086	9.84994	0.93759	0.367413	1.7134	-0.270232	-0.584648	-1.59361	-0.598214	-0.491771	-1.39877	-0.382567	0.433498	-0.971694	0.927693	0.42083	1.49108
229	C_0118	γ-Glu-2-aminobutyric acid	No ID	No ID	233.113	12.3281	1.05911	0.574626	2.44462	-0.73749	-0.457051	-0.54392	-0.314213	-1.16053	-0.505438	-0.784851	-0.401102	-1.08838	0.61177	0.0866823	1.21616
230	C_0011	Hexylamine	C08306	No ID	102.128	7.69194	1.93861	-0.973624	1.52959	0.282723	-0.779381	-0.791972	-0.276532	0.169213	0.136715	-0.545815	-0.885652	-1.73846	0.434905	0.970779	0.528895
231	C_0061	Isoniazid	C07054	No ID	138.066	6.51795	1.63638	-0.675373	1.14537	-0.675373	-0.675373	-0.675373	-0.675373	-0.675373	-0.675373	1.25108	-0.675373	-0.675373	-0.675373	1.66231	1.0586
232	A_0150	3'-Dephospho CoA	C00882	HMDB01373	686.142	8.04576	0.828669	-0.506946	1.60837	-0.567814	-0.716566	-0.654571	-0.615573	-0.757233	-0.552114	-0.406132	-0.630745	-0.58403	-0.0366557	2.34059	1.25075
233	C_0130	Thiamine	C00378	HMDB00235	265.111	6.7017	0.261752	0.999726	0.982083	-0.299805	-0.704876	-0.398095	-0.513132	-0.384749	-0.616921	-1.15992	-0.5387	-1.49338	0.273511	1.9318	1.66071
234	A_0076	Ribulose 5-phosphate	C00199,C01101	HMDB00618	229.013	11.063	0.137013	-0.578348	0.831038	-0.0544294	-0.475545	-0.255029	-1.07377	-0.444048	-0.779922	-0.19582	1.11491	-1.50718	0.836797	-0.0937058	2.53803
235	C_0040	1-Aminocyclopentanecarboxylic acid	C03969	No ID	130.087	9.78886	-0.576726	-0.576726	-0.576726	1.14831	-0.576726	-0.576726	-0.576726	-0.576726	-0.576726	-0.576726	1.6778	-0.576726	1.85873	-0.576726	1.65914
236	C_0101	N-Acetyllysine	C12989	HMDB00446	189.122	9.80705	-0.0255375	-1.04287	0.231836	0.371855	-1.07214	-0.866698	0.249388	-0.421798	-0.74275	-0.00523717	0.910183	-0.374267	1.82728	-1.14109	2.10184
237	C_0047	cis-4-Hydroxyproline	C03440	HMDB06055	132.066	10.9842	0.938603	-0.770954	0.932598	-0.770954	-0.770954	-0.770954	0.835158	-0.770954	-0.770954	-0.770954	1.38912	-0.770954	1.08155	-0.770954	1.76155
238	A_0117	PRPP	C00119	HMDB00280	388.946	16.5453	0.173411	-0.658832	1.12988	-0.690532	-0.86052	-0.833125	-0.570085	-0.845497	-0.412458	-0.142931	0.392885	-0.114011	2.35101	-0.650968	1.73178
239	A_0077	Ribose 5-phosphate	C00117	HMDB01548	229.014	10.6211	0.421698	-0.499197	0.95726	-0.376627	-0.790423	-0.623326	-0.391202	-0.890036	-0.429613	-0.14546	-0.218811	-0.334627	3.06351	-0.493117	0.749976
240	C_0050	Alloisoleucine	No ID	HMDB00557	132.101	10.5081	0.136144	-0.00589596	0.147333	-0.246049	-0.62496	-0.514738	0.0156739	0.1073	-2.56796	0.151672	0.121682	-0.323833	2.29961	0.229907	1.07411
241	A_0079	2-Deoxyglucose 6-phosphate	C06369	No ID	243.029	10.3178	0.65957	0.487198	-0.06186	-0.926578	-0.800899	-1.04719	-0.558051	0.284944	-0.235616	-1.15793	0.432967	-0.762999	2.65658	-0.0239957	1.05387
242	A_0017	Hexanoic acid	C01585	HMDB00535	115.077	8.95213	0.795881	1.44068	-0.835513	-0.827409	-1.62306	-1.23247	-0.528859	0.778603	0.103855	-0.407929	1.32679	-0.538802	1.37703	-0.518696	0.689907
243	C_0117	Ergothioneine	C05570	HMDB03045	230.095	17.0305	0.885743	0.372541	0.144058	-0.723593	-0.79732	-1.41658	-0.947666	2.35958	-0.83743	0.526325	-0.0659491	-1.01984	0.812102	-0.141646	0.849676
244	C_0037	Thymine	C00178	HMDB00262	127.049	21.117	-0.482408	2.0391	-0.482408	-0.482408	-0.482408	-0.482408	-0.482408	1.77749	-0.482408	-0.482408	-0.482408	-0.482408	1.97231	-0.482408	-0.482408
245	A_0144	GTP	C00044	HMDB01273	521.985	11.5533	2.2044	0.241884	-0.548946	0.0438639	-0.756421	-1.02431	-0.135718	0.874765	-0.341085	-0.728224	-1.63577	0.553456	1.46719	0.426006	-0.641089
246	A_0071	2-Deoxyribose 1-phosphate	C00672	HMDB01351	213.018	11.1137	2.4154	0.766323	-0.0652556	0.325866	-1.66272	-0.459298	0.105683	0.288367	1.01154	-0.186463	-1.32621	0.556424	-0.618097	-0.239058	-0.912493
247	A_0142	ATP	C00002	HMDB00538	505.989	11.9164	1.77756	-1.037	0.213442	-0.152872	-0.802363	-1.60527	1.14896	1.46494	0.411338	-0.890185	-1.25665	0.326055	0.575481	-0.17566	0.00221792
248	A_0080	Pyridoxal 5-phosphate	C00018	HMDB01491	246.019	11.5492	1.80589	-0.836684	-0.742508	-0.522048	-1.14852	-1.44116	0.549412	1.05263	0.164065	0.605297	-0.71732	-0.908184	0.759741	-0.0678505	1.44724
249	A_0140	UTP	C00075	HMDB00285	482.962	12.671	2.33816	-0.332603	-0.781101	-0.24287	-1.45222	-0.914436	1.20356	0.884285	0.582279	0.404213	-1.13635	-0.305721	0.294359	-0.748871	0.207314
250	C_0069	Gln	C00064,C00303,C00819	HMDB00641,HMDB03423	147.076	10.7634	3.10502	-0.150804	-0.28102	0.103158	-1.23941	-0.964364	0.374555	-0.348353	-0.354852	-0.0116745	-0.591871	-0.0782321	0.548123	-0.65917	0.548899
251	C_0071	Glu	C00025,C00217,C00302	HMDB00148,HMDB03339	148.06	10.9317	2.36336	0.371201	0.547059	0.742941	-1.51294	-1.27031	-0.24928	0.523722	-0.354184	-0.297367	0.571564	-0.315394	-0.287837	-1.44509	0.612549
252	A_0028	o-Hydroxybenzoic acid	C00805	HMDB01895	137.026	10.4999	1.00709	0.644889	0.437018	-0.0837819	-1.72868	-1.72868	-1.72868	0.464981	-0.132393	-0.0241288	1.24831	0.455468	0.728391	-0.40415	0.844345
253	A_0023	Heptanoic acid	No ID	HMDB00666	129.093	8.67754	0.231095	-0.207044	0.852835	-0.51859	-1.96848	-0.74532	-1.09815	0.71261	-0.91239	0.313523	2.01376	0.273358	0.575534	-0.554301	1.03156
254	A_0008	Isovaleric acid	C08262	HMDB00718	101.062	9.28162	1.66002	0.144296	1.23596	-0.583577	-1.12158	-1.01467	-1.2277	-0.118481	-0.43059	0.292365	2.08801	-0.441776	-0.715297	-0.18511	0.418126
255	A_0006	Lactic acid	C00186,C00256,C01432	HMDB00190,HMDB01311	89.0253	10.8319	1.93961	0.549035	0.0076059	-0.841259	-0.805172	-1.33169	-1.24943	1.32874	-0.681058	0.0287519	1.59511	-0.117785	-0.483152	-0.302997	0.363698
256	A_0011	2-Hydroxybutyric acid	C05984	HMDB00008	103.041	9.84783	1.25432	0.256029	-0.305983	-0.547401	-1.19547	-1.63334	-1.07744	1.45504	-0.148391	1.29224	1.29236	0.301772	-0.730622	-0.64656	0.433428
257	A_0041	3-(2-Hydroxyphenyl)propionic acid	C01198	No ID	165.056	8.69088	1.95057	0.239213	-0.252691	-1.26352	-0.421134	-2.04793	-1.02791	0.673933	0.751979	-0.0218854	1.26198	-0.0198604	0.275821	-0.471001	0.372436
258	A_0030	Octanoic acid	C06423	HMDB00482	143.109	8.36429	2.22095	1.0961	-0.506406	-0.626977	-1.21235	-0.320777	0.198677	-0.193802	0.959337	-0.989557	1.1118	-1.3271	0.408364	-0.119046	-0.699212
259	A_0108	cGMP	C00942	HMDB01314	344.042	7.6937	2.30958	0.768256	-0.554896	-0.554896	-0.554896	-0.554896	-0.554896	-0.554896	-0.554896	-0.554896	1.74777	-0.554896	1.27825	-0.554896	-0.554896
260	A_0004	Butyric acid	C00246	HMDB00039	87.0459	9.9352	1.9332	0.481249	0.0813908	-0.96519	-1.09303	-1.00517	-1.02268	-0.40691	-0.586817	-0.413415	1.94571	0.144092	0.89093	-0.521146	0.537782
261	A_0105	cAMP	C00575	HMDB00058	328.05	7.56439	2.34487	-0.562266	-0.562266	-0.562266	-0.562266	-0.562266	-0.562266	-0.562266	-0.562266	-0.562266	1.11358	-0.562266	1.54642	-0.562266	1.18006
262	A_0096	cCMP 2',3'-cCMP	C00941 C02354	No ID HMDB11691	304.037	7.61076	3.01467	-0.368372	-0.368372	-0.368372	-0.368372	-0.368372	-0.368372	-0.368372	-0.368372	-0.368372	1.77417	-0.368372	-0.368372	-0.368372	-0.368372
263	A_0063	Citric acid	C00158	HMDB00094	191.021	27.232	0.795379	-0.934512	-0.236636	-0.975908	-0.0943722	-0.451915	-0.171236	0.531808	0.242265	-0.754943	3.11665	-0.452703	0.14328	-0.608958	-0.148196
264	A_0062	Isocitric acid	C00311	HMDB00193	191.02	29.8452	-0.258199	-0.258199	-0.258199	-0.258199	-0.258199	-0.258199	-0.258199	-0.258199	-0.258199	-0.258199	3.61478	-0.258199	-0.258199	-0.258199	-0.258199
265	A_0064	Quinic acid	C00296	HMDB03072	191.057	8.24528	-0.258199	-0.258199	-0.258199	-0.258199	-0.258199	-0.258199	-0.258199	-0.258199	-0.258199	-0.258199	3.61478	-0.258199	-0.258199	-0.258199	-0.258199
266	A_0029	p-Hydroxybenzoic acid	C00156	HMDB00500	137.026	9.47467	1.1934	-0.347042	-0.347042	-0.347042	-0.347042	-0.347042	-0.347042	-0.347042	-0.347042	-0.347042	3.31815	-0.347042	-0.347042	-0.347042	-0.347042
267	C_0076	Guanine	C00242	HMDB00132	152.056	8.38862	0.750915	1.43827	-0.856894	0.213457	-0.494285	-1.59623	-0.50378	0.85734	-1.11939	1.21488	1.42661	-0.555949	-1.19269	0.543205	-0.125459
268	C_0132	2'-Deoxyguanosine	C00330	HMDB00085	268.103	11.374	0.379485	0.987752	0.473806	-0.904855	-0.841741	-0.77041	0.362812	0.148532	0.0713972	1.0253	1.25354	-0.537496	-1.69329	1.53857	-1.49342
269	C_0094	Gluconolactone	C00198	HMDB00150	179.056	21.7506	-0.374632	-0.374632	2.03766	-0.374632	-0.374632	-0.374632	-0.374632	-0.374632	-0.374632	-0.374632	-0.374632	-0.374632	-0.374632	2.83256	-0.374632
270	C_0115	Carnosine	C00386	HMDB00033	227.112	6.85337	-0.578914	1.73551	1.36068	-0.578914	-0.578914	-0.578914	-0.578914	-0.578914	-0.578914	-0.578914	-0.578914	1.4152	-0.578914	1.85667	-0.578914
271	C_0080	N6-Methyllysine	C02728	HMDB02038	161.128	7.20227	-0.0622525	0.851388	1.03824	0.383364	0.393713	-0.0140893	-3.04806	-0.874642	-0.496106	0.600237	-0.230215	-0.12917	0.0775713	0.673604	0.836423
272	C_0001	Ethanolamine	C00189	HMDB00149	62.0606	6.44758	0.324787	1.53563	0.802613	-0.21713	0.196197	-0.349652	-0.551842	0.359902	-0.577319	-0.411255	-2.77866	-0.414444	0.376105	1.21307	0.491996
273	A_0133	GDP	C00035	HMDB01201	442.019	10.7126	1.06428	0.339981	-0.0468754	0.22147	-0.625775	-1.22683	-0.618056	1.6605	-0.983323	-0.1297	-1.98633	-0.293393	0.444197	1.28485	0.895014
274	A_0128	Thiamine diphosphate	C00068	HMDB01372	423.031	7.99022	0.304344	0.0493999	-0.417581	-1.28259	0.0647945	-0.700183	0.0477961	2.37201	-0.694647	0.0646843	-1.09338	-0.461935	-0.675732	1.7923	0.630719
275	C_0113	XC0065	-	-	221.09	12.9958	1.02517	0.853981	-0.978983	-0.978983	0.198962	-0.978983	0.43456	0.65945	-0.978983	0.822259	-0.978983	-0.978983	1.22194	1.63656	-0.978983
276	C_0096	Glucosamine Galactosamine	C00329 C02262	HMDB01514 No ID	180.086	9.33002	0.565913	1.15295	-1.85368	0.407888	0.460696	-1.85368	0.634331	0.30031	0.29198	0.241646	-1.85368	0.615636	-0.0566901	0.787149	0.159245
277	A_0046	Glycerol 3-phosphate	C00093	HMDB00126	171.007	12.2229	0.724028	1.95739	-0.607502	-0.309096	-0.827676	-0.703979	0.0199473	1.50118	0.394565	-0.483493	-1.13134	0.0547862	-0.940053	1.42611	-1.07487
278	C_0045	5-Amino-4-oxovaleric acid	C00430	HMDB01149	132.065	8.09109	0.65831	1.89276	0.0600528	0.531353	-0.456606	-1.36534	-0.255636	1.66487	0.0435573	-0.0845291	-0.457609	-0.610204	-1.93112	0.613455	-0.303326
279	C_0057	Adenine	C00147	HMDB00034	136.062	7.71044	0.58784	1.29041	-0.444235	0.751772	0.575523	-0.224941	-0.72517	1.15415	0.193688	-0.273278	-0.483251	-1.39536	-1.71794	1.67645	-0.96566
280	A_0087	Sorbitol 6-phosphate	C01096	HMDB05831	261.039	9.90901	0.212804	0.822688	-0.549221	0.165997	1.19811	-0.149002	-1.32126	2.63841	-0.0082788	-0.575037	-0.403406	-0.839877	-1.14777	0.343203	-0.387364
281	A_0086	Glucose 6-phosphate	C00668,C01172,C00092	HMDB01401	259.024	9.90385	1.63108	1.04471	-0.29705	0.0757701	1.22147	0.0672749	-1.2281	1.49658	-0.223605	-1.59862	-0.817991	-0.901148	0.0097987	0.354693	-0.834874
282	A_0107	Fructose 1,6-diphosphate	C00354	HMDB01058	338.991	14.7315	1.70574	1.26054	0.238114	-0.250172	0.0171138	-0.645078	-1.04823	1.56963	-0.48674	-1.07275	-1.28214	-0.871519	0.620237	0.896361	-0.651106
283	A_0084	Fructose 6-phosphate	C05345,C00085	HMDB00124	259.023	10.0001	0.906984	0.831977	-0.070415	0.233393	1.02614	0.774183	-0.431269	0.527385	-2.6546	-1.04251	0.0533022	-1.15237	0.576409	0.671007	-0.249615
284	C_0063	Urocanic acid	C00785	HMDB00301	139.05	8.38417	0.871804	0.371736	-0.721806	1.12061	1.06383	-0.40784	1.18961	0.782409	-1.16022	-1.26013	1.30024	-1.40921	-0.335945	-1.08274	-0.322335
