# Supplementary material for: Small-Molecule-Induced Activation of Cellular Respiration Inhibits Biofilm Formation and Triggers Metabolic Remodeling in Staphylococcus aureus
Source: mBio. 2022 Jul 19;13(4):e00845-22. doi: 10.1128/mbio.00845-22 (PMC9426486; doi:10.1128/mbio.00845-22)
Supplement: TABLE S4 [file mbio.00845-22-s0008.xlsx]

## Sheet: Sheet1
Primer	Sequence (5’ to 3’)	Description	Source or reference
01450_F	GCAGGAATGGCCTTGTTTGTA	Real-time PCR of steT	This study
01450_R	GTTAACCCCGCACAAATGGT
01451_F	GCAACGATTGTAATGCCTGAAA	Real-time PCR of ilvA1	This study
01451_R	CCCATAGCCTTTTGTTGCTTGT
01452_F	GCAGGTCAACGCTCAGCAAT	Real-time PCR of ald1	This study
01452_R	AAGTACCTTGACCACCATGTTGTG
00187_F	TGAACGTGGCGGCATGT	Real-time PCR of pflB	This study
00187_R	CCAGCATCATGAGATGTGATTGT
00188_F	ACTTCGCGCGCAAACTG	Real-time PCR of pflA	This study
00188_R	AGGCACAAGGACATGTCGAAT
hu_F	TTTACGTGCAGCACGTTCAC	Reference gene for real-time PCR	Valihrach and Demnerova, 2012
hu_R	AAAAAGAAGCTGGTTCAGCAGTAG
pIMAY_srrAB_up_F2	CAAAAGCTGGGTACCccctaaaattaatgtcgtagctaaaactgat	Deletion of srrAB using pIMAY	This study
srrAB_up_SOE_R	GGAGGTATGACCTGTaattgaatatagttatttcagaacgcatg
SOE_srrAB_down_F	TAACTATATTCAATTacaggtcatacctcccacaca		This study
pIMAY_srrAB_down_R	GGCGAATTGGAGCTCggattgttattactcacaaatgatggtg
pIMAY_pfl_up_F	CAAAAGCTGGGTACCatagatgacttgttaagacgttgcaa	Deletion of pflAB using pIMAY	This study
pfl_up_SOE_R	CGGTCTGAATTGTATactaaacgcctccatctgtataatgt
SOE_pfl_down_F	ATGGAGGCGTTTAGTatacaattcagaccgaaaagaaagc		This study
pIMAY_pfl_down_R	GGCGAATTGGAGCTCgctttgcccagctacttttaaca
pIMAY_01450-2_up_F	CAAAAGCTGGGTACCgcaggcataatacatgctgctgaaagtccttgaatta	Deletion of steT-ilvA1-ald1 using pIMAY	This study
01450-2_up_SOE_R	AGAGGAGTGTTGCAAggtaagataactagcattgagaataaatggatggactactaataaatttaaagttttac
SOE_01450-2_down_F	GCTAGTTATCTTACCttgcaacactcctctttcatttgtgaataatttcacaattattttatcctttggttat		This study
pIMAY_01450-2_down_R	GGCGAATTGGAGCTCctatatttatcgaagcgactggctgaaattcacacac
pIMAY_FWD	GGTACCCAGCTTTTGTTCCCTTTAGTGAGG	Inverse PCR amplification of pIMAY	This study
pIMAY_REV	GAGCTCCAATTCGCCCTATAGTGAGTCG
